# Supplementary material for: 1-(1-Nonyl-2-oxoindolin-3-yl­idene)thio­semicarbazide
Source: Acta Crystallogr Sect E Struct Rep Online. 2010 May 15;66(Pt 6):o1332. doi: 10.1107/S160053681001651X (PMC2979500; doi:10.1107/S160053681001651X)
Supplement: Supplementary file 2 [file e-66-o1332-Isup2.hkl]

# 
# h,k,l, Fc-squared, Fo-squared, sigma(Fo-squared) and status flag 
# 
data_I
_shelx_title '  P21/n' 
_shelx_refln_list_code          4 
_shelx_F_calc_maximum      141.70 
_exptl_crystal_F_000       744.00 
_reflns_d_resolution_high  0.7108 
 
loop_ 
 _symmetry_equiv_pos_as_xyz 
 'x, y, z' 
 '-x+1/2, y+1/2, -z+1/2' 
 '-x, -y, -z' 
 'x-1/2, -y-1/2, z-1/2' 
 
_cell_length_a    11.5343 
_cell_length_b    10.5921 
_cell_length_c    15.6262 
_cell_angle_alpha  90.000 
_cell_angle_beta   95.922 
_cell_angle_gamma  90.000 
 
_shelx_F_squared_multiplier     1.000 
 
loop_ 
 _refln_index_h 
 _refln_index_k 
 _refln_index_l 
 _refln_F_squared_calc 
 _refln_F_squared_meas 
 _refln_F_squared_sigma 
 _refln_observed_status 
   2   0   0        2.50       -0.02      0.90 o 
   4   0   0        0.92       10.21      2.03 o 
   6   0   0     1203.22     1207.19     23.09 o 
   8   0   0      882.66      854.92     16.62 o 
  10   0   0       42.64       44.55      6.86 o 
  12   0   0        0.20       -1.21      8.39 o 
  14   0   0        0.28        1.05      9.32 o 
  16   0   0       97.86       68.34     18.58 o 
   2   1   0      679.35      701.85      8.08 o 
   3   1   0     9516.47     9917.40    100.88 o 
   4   1   0       95.46       80.84      2.15 o 
   5   1   0      480.23      527.85      7.54 o 
   6   1   0       92.08       72.95      3.08 o 
   7   1   0     1196.92     1069.03     19.03 o 
   8   1   0       86.18       92.43      5.02 o 
   9   1   0      119.12      134.29      6.79 o 
  10   1   0     1261.54     1199.19     19.18 o 
  11   1   0      104.46       94.72      7.21 o 
  12   1   0       20.49       23.42      6.67 o 
  13   1   0      270.52      284.41     10.39 o 
  14   1   0        1.63       -2.69      7.57 o 
  15   1   0        6.78        5.97      8.33 o 
  16   1   0       55.94       61.12     12.97 o 
   0   2   0      591.30      626.51     11.49 o 
   1   2   0      666.20      698.64     10.63 o 
   3   2   0      354.52      383.31      4.99 o 
   4   2   0     2077.60     2087.85     23.20 o 
   5   2   0      287.63      277.97      4.71 o 
   6   2   0      725.98      779.71     10.13 o 
   7   2   0      472.12      471.81      7.83 o 
   8   2   0      123.36      132.76      5.32 o 
   9   2   0       73.83       81.43      5.25 o 
  10   2   0      166.95      177.00      8.71 o 
  11   2   0       36.22       40.46      5.52 o 
  12   2   0       12.57       14.49      5.37 o 
  13   2   0        5.85       12.84      6.75 o 
  14   2   0       24.26       34.73      8.55 o 
  15   2   0       48.75       43.54      9.33 o 
   1   3   0      241.65      266.91      6.48 o 
   2   3   0      300.62      292.98      4.23 o 
   3   3   0       69.84       73.34      2.59 o 
   4   3   0      265.50      250.52      4.76 o 
   5   3   0      534.67      546.24      7.78 o 
   6   3   0      639.90      579.16      9.58 o 
   7   3   0      179.74      194.67      5.19 o 
   8   3   0      725.34      701.33     11.39 o 
   9   3   0        3.94        0.30      4.00 o 
  10   3   0      256.41      273.60      8.16 o 
  11   3   0       61.35       72.50      8.36 o 
  12   3   0       48.35       55.97     11.39 o 
  13   3   0        0.55        6.49      7.34 o 
  14   3   0       17.62        8.74      8.86 o 
  15   3   0        7.74        8.03      8.53 o 
   0   4   0       33.87       58.35      2.25 o 
   1   4   0      103.38      109.93      4.19 o 
   2   4   0      489.95      475.43      7.65 o 
   3   4   0       17.75       16.29      2.14 o 
   4   4   0     1294.69     1286.63     16.75 o 
   5   4   0      375.66      382.17      6.78 o 
   6   4   0     1485.84     1519.21     18.80 o 
   7   4   0        0.57       -4.04      2.69 o 
   8   4   0       74.66       71.07      4.04 o 
   9   4   0        0.87        4.30      3.90 o 
  10   4   0       11.55       10.61      4.20 o 
  11   4   0       18.57       22.62      4.90 o 
  12   4   0       25.29       30.35      7.30 o 
  13   4   0       42.88       34.80      7.84 o 
  14   4   0        9.39        9.60      7.71 o 
  15   4   0       10.81        6.57      8.79 o 
   1   5   0      527.08      551.33     27.28 o 
   2   5   0      107.72      120.13      4.27 o 
   3   5   0      179.27      201.54      5.22 o 
   4   5   0      287.31      272.74      5.13 o 
   5   5   0       33.37       16.83      2.03 o 
   6   5   0       84.32       69.16      2.90 o 
   7   5   0       99.60       94.94      3.58 o 
   8   5   0        2.72       -1.76      3.39 o 
   9   5   0      715.58      719.70     14.15 o 
  10   5   0      144.96      163.24      6.63 o 
  11   5   0        6.00        2.75      4.89 o 
  12   5   0       39.14       44.80      6.63 o 
  13   5   0       15.48       11.56      7.54 o 
  14   5   0        3.46        8.92      8.10 o 
  15   5   0        6.44      -10.03      8.05 o 
   0   6   0        4.05        0.10      2.74 o 
   1   6   0     1870.64     1946.70     32.52 o 
   2   6   0        8.99        9.55      2.70 o 
   3   6   0      338.00      404.58      9.04 o 
   4   6   0      518.87      543.93     11.61 o 
   5   6   0       44.47       35.05      2.42 o 
   6   6   0      304.17      309.13      7.20 o 
   7   6   0      355.84      341.17      7.40 o 
   8   6   0       44.34       47.96      3.97 o 
   9   6   0       72.59       67.25      4.73 o 
  10   6   0      312.20      310.85      9.78 o 
  11   6   0       14.31       19.37      5.11 o 
  12   6   0      142.85      116.18      7.80 o 
  13   6   0        1.78       -9.95      6.99 o 
  14   6   0       48.63       29.67      9.85 o 
   1   7   0      236.13      264.04      6.75 o 
   2   7   0      370.07      368.20      8.09 o 
   3   7   0       82.36       96.82      5.29 o 
   4   7   0        6.82       -1.40      3.92 o 
   5   7   0        0.92        1.08      4.00 o 
   6   7   0     1384.94     1337.92     18.80 o 
   7   7   0       11.88        8.11      2.93 o 
   8   7   0       56.90       53.98      4.00 o 
   9   7   0      446.32      446.55     10.43 o 
  10   7   0      105.72      108.12      6.89 o 
  11   7   0       31.14       25.40      5.96 o 
  12   7   0      149.51      145.36      8.05 o 
  13   7   0        0.77      -10.22      6.81 o 
  14   7   0       21.36       17.78      7.08 o 
   0   8   0     2707.96     2735.92     57.48 o 
   1   8   0        0.22       -0.24      4.06 o 
   2   8   0      386.25      371.07      7.77 o 
   3   8   0       15.10       13.25      4.04 o 
   4   8   0      120.65      110.51      5.85 o 
   5   8   0        3.18       -3.50      4.03 o 
   6   8   0      669.64      658.77     13.49 o 
   7   8   0       31.15       34.81      4.44 o 
   8   8   0      183.98      172.58      6.79 o 
   9   8   0       38.50       34.91      5.16 o 
  10   8   0       55.17       53.40      6.04 o 
  11   8   0        0.20       -6.51      4.34 o 
  12   8   0       20.52       24.55      6.48 o 
  13   8   0        4.95       -0.13      5.96 o 
   1   9   0      156.89      151.41     10.27 o 
   2   9   0      329.38      305.12      8.97 o 
   3   9   0      122.01      127.48      6.58 o 
   4   9   0       67.31       66.42      5.79 o 
   5   9   0        1.02        2.96      4.42 o 
   6   9   0        4.01        6.64      4.91 o 
   7   9   0        8.92        6.97      5.94 o 
   8   9   0       20.10        8.67      4.01 o 
   9   9   0        4.80        2.14      3.55 o 
  10   9   0       40.18       42.42      4.99 o 
  11   9   0       74.04       77.97      6.54 o 
  12   9   0        4.22       -5.50      5.69 o 
   0  10   0       43.20       39.59     14.26 o 
   1  10   0      826.14      791.79     21.62 o 
   2  10   0      107.01      100.14      5.44 o 
   3  10   0        1.54        3.13      4.44 o 
   4  10   0      170.78      176.11      7.97 o 
   5  10   0        0.98        6.57      4.71 o 
   6  10   0        7.55       -2.21      5.56 o 
   7  10   0       66.17       83.10     10.36 o 
   8  10   0        7.62        6.62     11.14 o 
   9  10   0      100.41      101.33      9.90 o 
  10  10   0       63.27       67.72     11.85 o 
  11  10   0       11.90        2.69      8.91 o 
   1  11   0       71.04       64.91      8.50 o 
   2  11   0      159.03      150.07      6.68 o 
   3  11   0      143.78      142.15      7.23 o 
   4  11   0       49.45       65.83      6.19 o 
   5  11   0        0.90        3.78      5.53 o 
   6  11   0        0.28        1.62      6.25 o 
   7  11   0       22.10       -4.65      9.89 o 
   8  11   0       90.07       87.73     15.60 o 
   9  11   0       50.32       42.43      5.99 o 
  10  11   0      251.61      271.16     11.94 o 
   1  12   0       17.07       14.79      5.76 o 
   2  12   0       53.73       69.31      7.06 o 
   3  12   0      254.26      274.40     13.60 o 
   4  12   0      194.26      212.84      9.88 o 
   5  12   0        2.78       -0.63      6.29 o 
   6  12   0      110.91      111.24     10.92 o 
   7  12   0       22.26        7.85     11.25 o 
   8  12   0       17.31        9.76     12.35 o 
   9  12   0        2.95        0.91      5.33 o 
   1  13   0       68.37       77.57     11.30 o 
   2  13   0        9.55       18.38     14.18 o 
   3  13   0       19.19       15.49      5.82 o 
   4  13   0       53.44       48.00      6.55 o 
   5  13   0      290.44      312.20     33.11 o 
   6  13   0       46.53       33.84     11.96 o 
   7  13   0      217.93      178.40     18.15 o 
   0  14   0       18.47        6.80      6.29 o 
   1  14   0       15.10        3.10      7.48 o 
   2  14   0       72.29       76.26     10.04 o 
   3  14   0        5.88       -1.06      7.59 o 
   4  14   0      161.76      173.66      8.78 o 
   5  14   0      105.20      138.19     23.02 o 
 -15   0   1        7.42        8.35     14.78 o 
 -13   0   1      341.79      386.38     26.33 o 
 -11   0   1      163.15      189.79     15.94 o 
  -9   0   1        9.32       -5.60      5.05 o 
  -7   0   1       68.79       83.17      4.68 o 
  -5   0   1      128.90       91.97      3.76 o 
  -1   0   1     8144.82        0.18      0.22 o 
   1   0   1       52.15       -1.64      1.09 o 
   3   0   1     5476.15     5320.16     73.66 o 
   5   0   1     3170.35     3165.06     55.25 o 
   7   0   1     1709.63     1741.55     32.56 o 
   9   0   1      466.54      526.39     14.50 o 
  11   0   1       61.97       52.94      8.86 o 
  13   0   1       19.26       11.57      8.99 o 
  15   0   1       20.43       15.08     15.32 o 
 -16   1   1      101.85       79.13     13.35 o 
 -15   1   1        4.22       -6.96      8.35 o 
 -14   1   1       20.70       17.59      7.95 o 
 -13   1   1      481.49      500.19     14.49 o 
 -12   1   1        1.18       -2.24      4.38 o 
 -11   1   1      123.94      126.59      7.21 o 
 -10   1   1     1350.86     1341.19     26.44 o 
  -9   1   1       98.60       94.40      4.47 o 
  -8   1   1      366.96      400.85      7.57 o 
  -7   1   1        0.28       -2.39      2.25 o 
  -6   1   1     2165.50     2314.73     29.30 o 
  -5   1   1      244.72      201.03      4.19 o 
  -4   1   1    12277.97    12783.74    136.23 o 
  -3   1   1    15370.10    15491.65    157.57 o 
  -2   1   1     1150.11     1099.40     10.18 o 
  -1   1   1      206.78      172.73      4.06 o 
   0   1   1    15416.06       -0.43      0.29 o 
   1   1   1       53.01       51.36      1.52 o 
   2   1   1      730.38      724.44      8.64 o 
   3   1   1      390.68      405.47      5.21 o 
   4   1   1      337.54      329.87      7.00 o 
   5   1   1      145.92      163.45      3.81 o 
   6   1   1      274.75      303.76      6.28 o 
   7   1   1      296.14      244.65      6.19 o 
   8   1   1       22.12       11.87      2.73 o 
   9   1   1      179.20      166.93      5.12 o 
  10   1   1      191.70      192.37      7.22 o 
  11   1   1        0.50        7.34      5.10 o 
  12   1   1       64.38       54.26      6.76 o 
  13   1   1      175.22      174.17     10.35 o 
  14   1   1        3.32        5.97      7.61 o 
  15   1   1        0.71        4.86      8.51 o 
  16   1   1        0.85       -5.58     18.34 o 
 -16   2   1        4.49       -7.05      8.61 o 
 -15   2   1        3.20       -9.82     11.19 o 
 -14   2   1      109.79      112.40     10.83 o 
 -13   2   1        1.01        3.94      6.17 o 
 -12   2   1       65.25       76.42      5.99 o 
 -11   2   1      196.64      206.57     13.60 o 
 -10   2   1        5.28        0.31      3.41 o 
  -9   2   1       15.65       21.20      4.11 o 
  -8   2   1        1.57        0.34      2.96 o 
  -7   2   1      716.89      707.01      9.85 o 
  -6   2   1      259.15      234.42      4.71 o 
  -5   2   1      511.20      556.74      7.97 o 
  -4   2   1      389.53      410.87      5.23 o 
  -3   2   1     2752.15     2890.16     29.01 o 
  -2   2   1      246.38      236.68      4.83 o 
  -1   2   1     2934.19     3002.61     35.23 o 
   1   2   1     2934.62     2895.41     35.26 o 
   2   2   1     1771.88     1922.95     47.50 o 
   3   2   1     4975.76     5170.79     53.06 o 
   4   2   1       48.37       47.28      1.84 o 
   5   2   1      152.76      155.50      3.34 o 
   6   2   1     2085.36     2186.20     23.68 o 
   7   2   1      312.22      293.85      5.75 o 
   8   2   1       43.30       45.65      3.78 o 
   9   2   1        0.33        0.42      4.08 o 
  10   2   1      110.78      110.96      5.81 o 
  11   2   1      145.26      144.60      7.37 o 
  12   2   1        1.69       -4.02      7.86 o 
  13   2   1       96.70       97.84      9.91 o 
  14   2   1       89.71      108.67     10.70 o 
  15   2   1        8.37        6.22      9.37 o 
 -15   3   1       16.78       20.94      9.86 o 
 -14   3   1        0.87       11.00      7.83 o 
 -13   3   1       14.69        0.09      6.54 o 
 -12   3   1        0.01        0.36      5.86 o 
 -11   3   1      203.51      210.35      8.92 o 
 -10   3   1        1.34        0.53      3.42 o 
  -9   3   1      629.09      615.97     11.96 o 
  -8   3   1      158.47      162.92      4.90 o 
  -7   3   1      612.93      604.41     10.16 o 
  -6   3   1       14.65       14.71      2.20 o 
  -5   3   1     1314.93     1351.21     15.20 o 
  -4   3   1      254.23      233.55      3.94 o 
  -3   3   1      135.05      111.98      3.05 o 
  -2   3   1      285.09      296.92      5.31 o 
  -1   3   1      589.06      659.38      8.47 o 
   0   3   1     1073.37     1058.24     14.69 o 
   1   3   1      672.34      788.05     18.22 o 
   2   3   1      889.92      904.50     12.39 o 
   3   3   1        2.15        1.91      1.65 o 
   4   3   1     2108.22     2198.15     29.43 o 
   5   3   1      100.00       99.77      3.43 o 
   6   3   1      395.50      406.48      7.57 o 
   7   3   1     1180.36     1235.45     17.14 o 
   8   3   1       10.85       11.52      3.37 o 
   9   3   1        0.24       -3.00      4.03 o 
  10   3   1        0.18       -4.85      3.72 o 
  11   3   1       16.37       19.14      5.22 o 
  12   3   1      172.18      167.29     13.76 o 
  13   3   1      319.47      309.86     14.53 o 
  14   3   1       90.92       83.36     10.20 o 
  15   3   1       23.12       30.92      9.82 o 
 -15   4   1       10.75       19.82      8.59 o 
 -14   4   1        2.67        2.08      7.75 o 
 -13   4   1        4.67       -0.61      6.59 o 
 -12   4   1       57.43       55.19      6.78 o 
 -11   4   1       73.42       70.01      5.69 o 
 -10   4   1        2.80        4.15      3.55 o 
  -9   4   1      114.99      121.28      4.91 o 
  -8   4   1        2.95        2.41      2.82 o 
  -7   4   1       69.06       68.84      3.53 o 
  -6   4   1        1.31       -1.17      2.07 o 
  -5   4   1       24.32       22.80      1.82 o 
  -4   4   1      401.99      413.10      7.23 o 
  -3   4   1       41.76       60.92      2.06 o 
  -2   4   1       92.93      108.48      2.28 o 
  -1   4   1        0.14        1.03      0.92 o 
   0   4   1        0.88        1.65      1.02 o 
   1   4   1     3488.69     3732.22     54.53 o 
   2   4   1      704.59      762.80     12.85 o 
   3   4   1     2723.76     2833.97     31.40 o 
   4   4   1       26.03       34.10      2.18 o 
   5   4   1      787.72      746.61     10.49 o 
   6   4   1      398.34      408.43      6.69 o 
   7   4   1      849.88      830.92     13.28 o 
   8   4   1      167.92      175.23      5.27 o 
   9   4   1      113.17      123.14      5.91 o 
  10   4   1      117.69      135.08      6.70 o 
  11   4   1       55.68       58.62      6.72 o 
  12   4   1      100.99       94.41      9.07 o 
  13   4   1        0.01       -8.62      7.45 o 
  14   4   1        8.13        3.62     16.45 o 
  15   4   1       58.89       66.29     10.52 o 
 -15   5   1       52.19       40.29     14.96 o 
 -14   5   1       31.61       22.16      8.44 o 
 -13   5   1        8.32        2.39      7.14 o 
 -12   5   1       80.36       86.86      7.45 o 
 -11   5   1       12.40        8.32      4.94 o 
 -10   5   1        4.19        1.93      4.27 o 
  -9   5   1      288.44      283.08      7.22 o 
  -8   5   1       60.70       57.56      4.41 o 
  -7   5   1       40.09       39.24      2.92 o 
  -6   5   1        0.85       -0.89      2.00 o 
  -5   5   1      242.51      260.97      5.46 o 
  -4   5   1       77.03       55.79      2.65 o 
  -3   5   1      268.46      264.65      5.01 o 
  -2   5   1      454.88      479.53      7.79 o 
  -1   5   1      120.06      162.82      3.69 o 
   0   5   1     2642.32     2748.75     32.98 o 
   1   5   1       99.79      116.76      3.83 o 
   2   5   1      493.50      528.17      9.09 o 
   3   5   1      110.44      123.83      4.41 o 
   4   5   1      956.11      974.20     12.47 o 
   5   5   1      578.89      619.07     11.33 o 
   6   5   1      725.63      688.02     10.27 o 
   7   5   1      801.15      809.91     16.51 o 
   8   5   1       39.31       48.79      4.86 o 
   9   5   1       17.62       12.56      4.30 o 
  10   5   1        1.55        2.80      4.51 o 
  11   5   1        1.07        4.12      5.00 o 
  12   5   1        0.10        2.95      5.90 o 
  13   5   1        8.78        7.52      7.44 o 
  14   5   1        3.07        7.22      8.20 o 
  15   5   1        1.75       -3.82      6.90 o 
 -14   6   1        7.56        4.86     11.86 o 
 -13   6   1       10.02        8.58      7.33 o 
 -12   6   1       99.82      112.24      7.34 o 
 -11   6   1      110.85      114.37      6.85 o 
 -10   6   1        8.01        7.71      4.37 o 
  -9   6   1      428.10      408.40     13.49 o 
  -8   6   1      172.68      171.21      5.69 o 
  -7   6   1      177.48      154.67      4.90 o 
  -6   6   1      441.57      460.10      8.50 o 
  -5   6   1       24.77       16.27      2.67 o 
  -4   6   1     1547.14     1577.91     22.21 o 
  -3   6   1       60.37       84.07      4.14 o 
  -2   6   1      108.86      100.72      3.15 o 
  -1   6   1       45.13       44.50      1.95 o 
   0   6   1      100.87      160.13      3.59 o 
   1   6   1      294.16      326.62      7.80 o 
   2   6   1        0.41        5.88      2.27 o 
   3   6   1       38.43       32.05      3.23 o 
   4   6   1      499.67      483.95      9.56 o 
   5   6   1        7.19        9.14      2.47 o 
   6   6   1      114.79      121.72      3.93 o 
   7   6   1      699.95      725.11     12.90 o 
   8   6   1       61.56       60.61      4.49 o 
   9   6   1       38.36       46.03      4.47 o 
  10   6   1       93.94       95.62      6.19 o 
  11   6   1      177.77      161.33      7.83 o 
  12   6   1        6.83        8.94      6.83 o 
  13   6   1        0.19       -5.51      7.51 o 
  14   6   1        6.00       13.77      6.90 o 
 -14   7   1        6.44      -10.11     10.18 o 
 -13   7   1       26.24       29.00      8.26 o 
 -12   7   1       47.75       46.15      6.32 o 
 -11   7   1        0.86        3.84      4.78 o 
 -10   7   1       59.05       59.43      5.45 o 
  -9   7   1      877.05      853.17     15.87 o 
  -8   7   1      177.63      168.53      5.97 o 
  -7   7   1       75.82       82.32      3.60 o 
  -6   7   1      424.37      415.44      8.23 o 
  -5   7   1       75.53       77.00      3.94 o 
  -4   7   1     1653.57     1642.55     28.32 o 
  -3   7   1     1748.25     1731.70     26.55 o 
  -2   7   1        6.79        1.28      2.08 o 
  -1   7   1       22.73       33.01      3.00 o 
   0   7   1       15.84       17.82      2.04 o 
   1   7   1       26.38       31.77      4.94 o 
   2   7   1      497.41      484.62      8.92 o 
   3   7   1      116.97      119.42      4.65 o 
   4   7   1       12.15       10.49      3.68 o 
   5   7   1      157.00      163.10      6.36 o 
   6   7   1      588.16      609.08     12.42 o 
   7   7   1        4.50        2.32      3.26 o 
   8   7   1      125.05      116.10      4.39 o 
   9   7   1      209.96      197.42      6.49 o 
  10   7   1       60.38       56.81      4.78 o 
  11   7   1       53.23       50.33      5.08 o 
  12   7   1       68.41       64.46      5.84 o 
  13   7   1        2.33       14.54      6.47 o 
  14   7   1       79.23       87.98      8.46 o 
 -13   8   1       11.61        7.55      6.18 o 
 -12   8   1        9.67        8.95      6.12 o 
 -11   8   1       15.27       14.47      7.16 o 
 -10   8   1        0.06       -1.25      4.72 o 
  -9   8   1       60.88       59.31      4.79 o 
  -8   8   1        0.20       -2.06      3.70 o 
  -7   8   1        2.85       -1.54      4.07 o 
  -6   8   1        4.90        2.00      4.22 o 
  -5   8   1       17.40       12.65      4.47 o 
  -4   8   1       38.95       33.86      4.76 o 
  -3   8   1      685.91      671.10     13.55 o 
  -2   8   1        1.17        0.78      2.64 o 
  -1   8   1     1356.56     1377.72     27.41 o 
   0   8   1        0.92       -3.72      2.48 o 
   1   8   1      157.56      145.60      6.30 o 
   2   8   1       75.60       59.14      4.11 o 
   3   8   1      922.36      915.86     15.70 o 
   4   8   1       10.68       13.83      4.16 o 
   5   8   1      500.19      467.23     10.72 o 
   6   8   1      252.67      268.44      9.14 o 
   7   8   1      548.24      540.22     11.46 o 
   8   8   1       30.88       32.88      3.69 o 
   9   8   1      351.16      323.24     10.44 o 
  10   8   1       51.21       39.90      5.64 o 
  11   8   1       57.43       44.75      6.19 o 
  12   8   1       61.06       57.57      7.11 o 
  13   8   1      165.84      163.18     15.12 o 
 -12   9   1       14.93        6.33      6.05 o 
 -11   9   1        9.57        7.68      5.52 o 
 -10   9   1        8.67        4.34      5.09 o 
  -9   9   1        1.16       -5.35      3.57 o 
  -8   9   1        6.95       10.18      7.26 o 
  -7   9   1       47.94       54.61      5.98 o 
  -6   9   1      225.45      216.60      8.39 o 
  -5   9   1      199.40      210.62      8.87 o 
  -4   9   1      601.14      585.15     14.63 o 
  -3   9   1      284.77      277.04      9.07 o 
  -2   9   1      250.00      223.67      7.19 o 
  -1   9   1       15.35       17.19      3.57 o 
   0   9   1       15.91       22.19      3.36 o 
   1   9   1      173.89      160.01      6.91 o 
   2   9   1      113.69      102.10      5.65 o 
   3   9   1      103.62       89.26      5.94 o 
   4   9   1      434.21      399.16     10.40 o 
   5   9   1      227.25      202.65      7.62 o 
   6   9   1      133.62      137.76      8.06 o 
   7   9   1       23.68       31.89      7.48 o 
   8   9   1       23.60       12.59      4.19 o 
   9   9   1        9.30        7.33      7.47 o 
  10   9   1       29.68       22.06      4.75 o 
  11   9   1      113.64      105.46      7.06 o 
  12   9   1      152.63      157.03     10.13 o 
 -12  10   1        4.88        5.76     12.47 o 
 -11  10   1        7.35       -5.98      7.15 o 
 -10  10   1       12.70       23.08      6.73 o 
  -9  10   1        0.80        0.08      5.20 o 
  -8  10   1       19.93       19.04     11.77 o 
  -7  10   1        1.86       -6.43      7.47 o 
  -6  10   1      122.66      117.65      9.15 o 
  -5  10   1       91.36       96.00      7.18 o 
  -4  10   1       29.64       31.16      5.39 o 
  -3  10   1       35.42       33.77      4.84 o 
  -2  10   1      785.66      718.34     15.74 o 
  -1  10   1        0.47       -6.23      4.15 o 
   0  10   1      144.89      148.55     13.02 o 
   1  10   1      260.24      230.95      7.05 o 
   2  10   1        0.15       -0.02      4.92 o 
   3  10   1        9.92        6.54      4.61 o 
   4  10   1       38.23       43.62      5.13 o 
   5  10   1      169.85      167.05      8.47 o 
   6  10   1      583.19      585.12     23.81 o 
   7  10   1      157.97      130.82     15.47 o 
   8  10   1      279.36      276.16     22.41 o 
   9  10   1      132.03      122.63      7.42 o 
  10  10   1       45.53       51.90      7.44 o 
  11  10   1      302.02      288.37     13.19 o 
 -10  11   1       42.62       40.38     13.87 o 
  -9  11   1       27.56       21.58      5.85 o 
  -8  11   1        0.39      -16.10     10.73 o 
  -7  11   1       80.20       84.89     14.11 o 
  -6  11   1        1.38       11.11      7.67 o 
  -5  11   1      517.85      521.15     20.32 o 
  -4  11   1      197.66      204.48      8.81 o 
  -3  11   1      236.72      228.74     11.66 o 
  -2  11   1       91.50       80.35      5.37 o 
  -1  11   1        1.54       -1.38      5.49 o 
   0  11   1      387.80      404.16     27.21 o 
   1  11   1      171.79      171.32      9.41 o 
   2  11   1       10.99        8.08      4.42 o 
   3  11   1       86.54       84.12      6.29 o 
   4  11   1       11.29        6.26      4.72 o 
   5  11   1        9.41       11.84      8.85 o 
   6  11   1       68.50       47.79      7.50 o 
   7  11   1      164.19      174.50     18.06 o 
   8  11   1      200.14      196.03     20.14 o 
   9  11   1        2.03        2.54      5.42 o 
  10  11   1        0.59        5.25      6.47 o 
  -9  12   1        8.96        0.89      5.45 o 
  -8  12   1        0.37        3.37     12.07 o 
  -7  12   1        3.96        0.17     10.90 o 
  -6  12   1       17.49        5.46      7.27 o 
  -5  12   1       17.24       15.46      8.86 o 
  -4  12   1        6.49        0.29      5.62 o 
  -3  12   1      388.79      409.39     18.50 o 
  -2  12   1       94.20       95.13      8.68 o 
  -1  12   1        3.30        6.25      9.10 o 
   1  12   1      609.57      620.86     18.99 o 
   2  12   1        9.41       20.61      7.00 o 
   3  12   1       72.48       82.78      5.76 o 
   4  12   1      110.34      105.64      7.03 o 
   5  12   1      112.86      133.40      9.25 o 
   6  12   1       32.67       39.38     10.33 o 
   7  12   1        0.27       10.73     11.34 o 
   8  12   1        7.54       -3.63     11.66 o 
   9  12   1        0.01       -6.18      5.24 o 
  -7  13   1       15.05        3.40     10.71 o 
  -6  13   1       10.16       10.39     19.05 o 
  -5  13   1        0.54        0.28      6.12 o 
  -4  13   1        0.03        1.61      6.14 o 
  -3  13   1       23.05       23.10      5.72 o 
  -2  13   1      119.49      123.30      9.64 o 
  -1  13   1        7.89        0.54      6.11 o 
   0  13   1      272.88      272.22     11.09 o 
   1  13   1       82.61       70.68      8.01 o 
   2  13   1       49.93       50.97      5.55 o 
   3  13   1       83.15       95.36      6.58 o 
   4  13   1       12.18        8.24      6.41 o 
   5  13   1       11.95       13.47     10.59 o 
   6  13   1       26.76       10.75     11.31 o 
   7  13   1       19.46        6.62     11.36 o 
  -5  14   1       52.63       60.68      9.25 o 
  -4  14   1        0.04       -5.58      5.59 o 
  -3  14   1        3.00        0.46      9.75 o 
  -2  14   1        3.27      -11.71      7.81 o 
  -1  14   1       32.18       21.92      7.64 o 
   0  14   1        0.69       -6.59      4.39 o 
   1  14   1       56.63       79.15      9.22 o 
   2  14   1      250.33      254.87     11.30 o 
   3  14   1      442.07      443.47     31.68 o 
   4  14   1       36.01       40.06      7.20 o 
   5  14   1        0.15      -13.13     21.37 o 
 -16   0   2      199.48      229.09     26.05 o 
 -14   0   2        4.88        7.14     12.78 o 
 -12   0   2      348.57      422.26     32.29 o 
 -10   0   2       40.93       35.16      6.76 o 
  -8   0   2       59.00       75.85      5.22 o 
  -6   0   2     5449.30     6136.58     96.51 o 
  -4   0   2    14823.58    15735.92    203.32 o 
  -2   0   2      123.40       94.00      2.43 o 
   0   0   2        0.08        0.62      0.29 o 
   2   0   2    10416.40    10641.80    135.55 o 
   4   0   2     1539.42     1599.56     25.64 o 
   6   0   2     2594.07     2684.61     47.79 o 
   8   0   2      488.61      489.47     23.86 o 
  10   0   2        1.18        1.88      6.73 o 
  12   0   2        1.49        1.75      9.13 o 
  14   0   2      120.13      127.64     13.13 o 
 -16   1   2       12.12        8.03     11.18 o 
 -15   1   2       57.67       64.16     10.34 o 
 -14   1   2       93.72       82.54      9.65 o 
 -13   1   2      553.25      541.17     40.93 o 
 -12   1   2        5.84        3.70      4.59 o 
 -11   1   2      107.91      116.94      6.33 o 
 -10   1   2       83.05       76.98      5.87 o 
  -9   1   2      260.36      286.62      6.68 o 
  -8   1   2       80.07       63.62      3.51 o 
  -7   1   2     5007.76     5188.50     55.41 o 
  -6   1   2     2981.55     3244.10     32.09 o 
  -5   1   2     1486.97     1487.39     15.33 o 
  -4   1   2     5554.99     5553.18     53.41 o 
  -3   1   2     4987.39     5183.02     63.44 o 
  -2   1   2       26.41       23.61      1.15 o 
  -1   1   2      249.26      206.76      2.28 o 
   0   1   2      181.10      182.27      2.04 o 
   1   1   2    11153.21    11692.98    109.98 o 
   2   1   2      258.63      231.52      3.59 o 
   3   1   2       89.29       92.01      2.35 o 
   4   1   2      881.48      949.27     11.96 o 
   5   1   2      314.20      313.16      5.36 o 
   6   1   2        1.36        1.37      1.39 o 
   7   1   2       29.32       18.85      3.07 o 
   8   1   2       13.76        8.03      2.84 o 
   9   1   2       34.60       37.69      3.55 o 
  10   1   2       89.58       76.55      8.36 o 
  11   1   2       40.23       32.12      5.82 o 
  12   1   2       24.95       22.30      6.28 o 
  13   1   2        6.62        8.91      7.83 o 
  14   1   2       21.59       32.86      8.73 o 
  15   1   2        9.98        3.88      8.52 o 
 -16   2   2        9.57        7.98      8.81 o 
 -15   2   2       64.34       70.59     12.19 o 
 -14   2   2       50.43       52.82      9.40 o 
 -13   2   2       53.82       55.62      7.39 o 
 -12   2   2       58.97       68.32      5.92 o 
 -11   2   2       19.93       14.51      5.42 o 
 -10   2   2      125.99      131.59      5.52 o 
  -9   2   2      439.28      443.76      8.77 o 
  -8   2   2       22.80       23.25      2.83 o 
  -7   2   2     2196.59     2216.98     23.73 o 
  -6   2   2     1390.63     1504.44     16.43 o 
  -5   2   2      608.29      604.66      7.45 o 
  -4   2   2     2445.84     2597.83     26.64 o 
  -3   2   2     1220.72     1304.08     13.62 o 
  -2   2   2      634.18      589.76      7.82 o 
  -1   2   2     1734.96     1824.19     20.57 o 
   0   2   2     9518.76     9754.56    118.99 o 
   2   2   2     2874.82     2924.78     35.63 o 
   3   2   2     7038.23     7483.93     73.21 o 
   4   2   2      321.35      369.76      5.35 o 
   5   2   2       22.09       17.01      2.00 o 
   6   2   2      231.69      229.67      4.54 o 
   7   2   2       74.59       60.29      3.22 o 
   8   2   2       77.82       76.41      3.96 o 
   9   2   2      540.21      567.42     12.12 o 
  10   2   2       23.44       10.68      4.24 o 
  11   2   2      266.45      276.42     11.41 o 
  12   2   2       44.97       37.40      7.48 o 
  13   2   2        6.08        5.17      7.28 o 
  14   2   2        1.31       -6.76      7.85 o 
  15   2   2       19.89       27.72      9.24 o 
 -15   3   2        7.67       20.68      8.85 o 
 -14   3   2        0.38       -9.37      7.22 o 
 -13   3   2        0.88       -0.40      6.99 o 
 -12   3   2      113.54      141.12     10.96 o 
 -11   3   2       79.24       88.21      6.65 o 
 -10   3   2      244.63      258.73      9.58 o 
  -9   3   2      120.88      118.45      4.68 o 
  -8   3   2      230.08      240.91      5.89 o 
  -7   3   2        6.81       10.48      2.55 o 
  -6   3   2      574.79      557.40      8.01 o 
  -5   3   2      476.11      441.40      6.11 o 
  -4   3   2      254.77      255.65      4.31 o 
  -3   3   2     1514.12     1566.11     21.54 o 
  -2   3   2     3373.89     3422.36     62.30 o 
  -1   3   2     1117.05     1081.93     18.42 o 
   0   3   2     2094.28     1991.28     69.73 o 
   1   3   2     3211.20     3404.32     39.43 o 
   2   3   2      464.67      499.49      7.04 o 
   4   3   2      726.18      776.22     11.99 o 
   5   3   2      357.79      319.88      5.44 o 
   6   3   2        1.77       -0.42      1.75 o 
   7   3   2        6.00        2.41      3.71 o 
   8   3   2       78.19       61.80      4.08 o 
   9   3   2      196.18      172.44      6.51 o 
  10   3   2      169.37      147.23      6.37 o 
  11   3   2      540.18      500.56     18.93 o 
  12   3   2       60.07       53.73     13.12 o 
  13   3   2        3.57        9.75      7.29 o 
  14   3   2       35.07       40.93     13.93 o 
  15   3   2       67.05       63.77     15.01 o 
 -15   4   2       25.53       23.67      9.17 o 
 -14   4   2       20.76       20.67      8.30 o 
 -13   4   2        5.43        0.72      6.82 o 
 -12   4   2       23.38       22.88      7.31 o 
 -11   4   2       11.65        2.33      4.30 o 
 -10   4   2       13.97       12.54      3.76 o 
  -9   4   2       26.26       18.65      3.60 o 
  -8   4   2      568.93      564.20      9.51 o 
  -7   4   2       92.49       88.20      3.29 o 
  -6   4   2      595.28      621.59      8.37 o 
  -5   4   2        2.48        1.13      1.70 o 
  -4   4   2      217.92      229.31      5.15 o 
  -3   4   2      605.84      639.10      9.09 o 
  -2   4   2      274.20      278.97      3.98 o 
  -1   4   2       58.74       56.85      2.02 o 
   0   4   2      541.32      577.33     14.64 o 
   1   4   2      724.86      738.83      9.19 o 
   2   4   2       83.50       65.33      1.87 o 
   3   4   2     2318.37     2571.32     33.96 o 
   5   4   2      731.92      750.25      9.99 o 
   6   4   2        0.61        0.70      2.18 o 
   7   4   2      129.97      132.76      4.80 o 
   8   4   2      228.10      234.41      6.28 o 
   9   4   2      241.53      270.72      9.13 o 
  10   4   2      213.14      204.39      7.90 o 
  11   4   2       23.78       18.11      5.30 o 
  12   4   2       51.28       52.55      9.93 o 
  13   4   2       10.88        7.77      7.26 o 
  14   4   2       87.83       95.33     14.09 o 
  15   4   2       43.51       43.70      8.39 o 
 -15   5   2        1.16        5.41     10.09 o 
 -14   5   2       39.15       50.51      9.53 o 
 -13   5   2       31.18       20.50      7.59 o 
 -12   5   2       64.04       63.41      9.40 o 
 -11   5   2       24.90       22.13      4.86 o 
 -10   5   2        0.65       -2.89      4.10 o 
  -9   5   2        0.68       -2.33      3.83 o 
  -8   5   2       11.96        1.67      5.36 o 
  -7   5   2      325.01      308.76      5.87 o 
  -6   5   2      697.07      677.30      9.88 o 
  -5   5   2       30.28       19.21      2.01 o 
  -4   5   2      801.59      896.83     12.49 o 
  -3   5   2     4710.51     4918.17     60.55 o 
  -2   5   2      115.16       97.32      2.68 o 
  -1   5   2     1090.68     1000.21     14.75 o 
   0   5   2      581.67      593.54      9.05 o 
   1   5   2     2031.72     2175.95     27.20 o 
   2   5   2     2597.30     2782.99     37.37 o 
   3   5   2       15.84       16.53      1.79 o 
   4   5   2      839.88      897.17     13.45 o 
   5   5   2      320.91      332.20      7.83 o 
   6   5   2      123.32      117.63      3.45 o 
   7   5   2      218.26      204.06      5.12 o 
   8   5   2      203.69      195.00      6.97 o 
   9   5   2       84.35       74.21      5.19 o 
  10   5   2       16.51       16.48      4.94 o 
  11   5   2       64.07       61.41      6.09 o 
  12   5   2       17.09       15.32      6.17 o 
  13   5   2        6.15        2.87      6.25 o 
  14   5   2       25.66       29.11      8.54 o 
 -14   6   2       34.09       28.50     13.01 o 
 -13   6   2       79.05      106.48     11.14 o 
 -12   6   2       83.21       83.42      6.21 o 
 -11   6   2      277.80      296.37      9.98 o 
 -10   6   2        2.81       -2.48      4.28 o 
  -9   6   2      153.64      136.93      5.92 o 
  -8   6   2        0.35       -4.92      3.28 o 
  -7   6   2       71.85       72.79      3.78 o 
  -6   6   2      222.31      241.54      5.63 o 
  -5   6   2      423.40      424.14      8.68 o 
  -4   6   2       21.48       26.27      2.55 o 
  -3   6   2      292.29      295.08      5.69 o 
  -2   6   2       87.49       97.67      2.41 o 
  -1   6   2     1251.82     1483.91     20.80 o 
   0   6   2       12.47       14.88      1.69 o 
   1   6   2        8.64        9.66      1.98 o 
   2   6   2       21.83       27.28      2.75 o 
   3   6   2      449.04      471.80      8.47 o 
   4   6   2      188.56      181.72      5.50 o 
   5   6   2        2.04       -1.11      2.67 o 
   6   6   2       20.71       22.01      3.24 o 
   7   6   2      185.05      176.90      6.40 o 
   8   6   2      225.74      220.12      6.53 o 
   9   6   2       70.62       60.57      4.53 o 
  10   6   2        0.01       -3.00      3.84 o 
  11   6   2       65.33       72.05      5.47 o 
  12   6   2        6.64        1.19      4.70 o 
  13   6   2      107.54      115.88      9.98 o 
  14   6   2        7.37       -0.33      6.86 o 
 -14   7   2       18.36       14.34      8.21 o 
 -13   7   2       28.22       21.00      9.60 o 
 -12   7   2       99.57       95.49      6.53 o 
 -11   7   2       39.53       47.99      5.75 o 
 -10   7   2        9.93       22.47      4.82 o 
  -9   7   2      345.22      314.19      8.80 o 
  -8   7   2       12.61       11.08      3.52 o 
  -7   7   2     1550.24     1548.50     20.11 o 
  -6   7   2     1357.26     1371.34     20.65 o 
  -5   7   2       44.55       53.06      3.35 o 
  -4   7   2      123.43      110.62      5.18 o 
  -3   7   2        6.54        2.19      3.26 o 
  -2   7   2        8.25        0.42      2.74 o 
  -1   7   2      599.93      603.58      9.55 o 
   0   7   2      187.38      214.32      4.95 o 
   1   7   2      318.03      301.90      6.44 o 
   2   7   2      337.42      344.45      7.08 o 
   3   7   2       20.11       23.33      3.23 o 
   4   7   2      571.67      576.53     11.26 o 
   5   7   2      223.19      222.15      7.53 o 
   6   7   2       71.33       78.87      3.64 o 
   7   7   2      345.09      343.38      6.72 o 
   8   7   2      105.23      100.84      5.83 o 
   9   7   2        0.22       -2.11      6.56 o 
  10   7   2       50.43       44.29      5.58 o 
  11   7   2      128.76      129.28     10.40 o 
  12   7   2       16.70       -0.35      5.99 o 
  13   7   2       26.77       20.78      8.32 o 
  14   7   2        4.32        3.45     10.16 o 
 -13   8   2        2.40        0.68      8.24 o 
 -12   8   2        2.11        2.70      5.57 o 
 -11   8   2        4.19       -0.92      5.35 o 
 -10   8   2       28.40       23.44      5.09 o 
  -9   8   2       66.75       64.59      4.92 o 
  -8   8   2      174.83      175.13      7.02 o 
  -7   8   2       17.46       21.32      4.34 o 
  -6   8   2      173.11      161.01      5.05 o 
  -5   8   2      182.67      167.67      6.88 o 
  -4   8   2      485.49      467.53     12.56 o 
  -3   8   2       36.88       29.28      4.17 o 
  -2   8   2      173.26      174.50      9.67 o 
  -1   8   2       81.06       77.04      3.10 o 
   0   8   2       11.08        6.41      2.16 o 
   1   8   2       56.05       64.34      3.61 o 
   2   8   2      396.13      390.49      7.90 o 
   3   8   2      715.77      750.70     12.79 o 
   4   8   2      585.45      545.34     10.52 o 
   5   8   2        3.61        3.18      3.92 o 
   6   8   2      589.41      570.74     11.23 o 
   7   8   2      287.01      287.08      7.97 o 
   8   8   2      324.86      301.08      7.98 o 
   9   8   2      145.51      148.55      6.31 o 
  10   8   2      818.39      832.01     20.46 o 
  11   8   2       39.00       35.50      5.90 o 
  12   8   2       55.84       70.12      7.32 o 
  13   8   2       86.76      107.46     34.27 o 
 -12   9   2        0.01       -5.93      5.71 o 
 -11   9   2        1.21       -0.70      5.23 o 
 -10   9   2        4.92       -1.26      4.41 o 
  -9   9   2       23.07       15.04      4.61 o 
  -8   9   2       29.39       23.84      3.53 o 
  -7   9   2      236.22      239.85      9.99 o 
  -6   9   2      175.22      175.56      9.80 o 
  -5   9   2      530.23      515.25     14.14 o 
  -4   9   2      249.06      245.93     11.19 o 
  -3   9   2      309.46      277.35      9.14 o 
  -2   9   2      192.76      162.71      7.52 o 
  -1   9   2      341.22      353.25      9.90 o 
   0   9   2      108.84       99.07      5.10 o 
   1   9   2     1143.67     1060.58     20.84 o 
   2   9   2      770.36      711.51     15.85 o 
   3   9   2      983.98      922.74     17.59 o 
   4   9   2       26.34        7.34      5.04 o 
   5   9   2      235.10      250.80      9.92 o 
   6   9   2        0.93       -7.99      5.33 o 
   7   9   2      456.66      438.97     19.62 o 
   8   9   2      351.38      334.46     10.39 o 
   9   9   2      114.00      114.54     11.23 o 
  10   9   2       25.79       24.77      4.91 o 
  11   9   2        1.02       -3.59      5.19 o 
  12   9   2       21.13       37.76      6.59 o 
 -12  10   2       25.12       31.89      8.74 o 
 -11  10   2       25.06       26.29      7.75 o 
 -10  10   2        8.84        4.81      6.56 o 
  -9  10   2      228.04      228.81     10.06 o 
  -8  10   2        2.45       -1.94      4.18 o 
  -7  10   2      166.19      144.27     10.13 o 
  -6  10   2        7.00       -0.30      6.08 o 
  -5  10   2       21.02       28.47      5.82 o 
  -4  10   2       22.22       22.09      5.30 o 
  -3  10   2      129.56      118.21      6.34 o 
  -2  10   2        1.94       -5.48      3.65 o 
  -1  10   2       71.50       58.74      6.96 o 
   0  10   2        6.76        4.92     10.14 o 
   1  10   2       75.15       66.18      6.40 o 
   2  10   2      211.82      208.25      7.99 o 
   3  10   2      716.11      701.19     20.18 o 
   4  10   2       88.26       89.37      6.64 o 
   5  10   2      337.43      359.80     12.25 o 
   6  10   2      310.70      293.74     12.83 o 
   7  10   2      160.50      143.05     16.53 o 
   8  10   2      398.80      389.88     26.44 o 
   9  10   2      100.51      101.00      7.10 o 
  10  10   2      269.28      271.57     12.39 o 
  11  10   2        6.23       12.73     10.67 o 
 -10  11   2        8.07       -0.70      6.41 o 
  -9  11   2       11.31        6.99      7.55 o 
  -8  11   2      317.47      278.33     22.82 o 
  -7  11   2       52.43       59.32     12.87 o 
  -6  11   2      280.84      306.23     21.32 o 
  -5  11   2      279.98      267.29     11.59 o 
  -4  11   2        0.06        7.09      6.29 o 
  -3  11   2      174.76      165.85     12.11 o 
  -2  11   2      754.96      774.65     17.09 o 
  -1  11   2        0.83       -4.31     16.07 o 
   0  11   2      217.16      243.02     21.42 o 
   1  11   2       16.24        7.37      3.95 o 
   2  11   2      123.69      123.40      7.35 o 
   3  11   2      107.67       86.72      7.44 o 
   4  11   2       22.40       17.84      5.77 o 
   5  11   2        9.22        9.25      6.25 o 
   6  11   2       10.21        0.91      7.91 o 
   7  11   2       18.43       17.39     10.54 o 
   8  11   2        9.55        5.37     12.40 o 
   9  11   2       10.72       14.07      5.65 o 
  10  11   2       82.78       85.51      8.27 o 
  -9  12   2       59.88       51.89      6.68 o 
  -8  12   2        8.20       20.08     12.20 o 
  -7  12   2        9.28       26.63     11.68 o 
  -6  12   2        2.91        0.59      9.52 o 
  -5  12   2       45.89       45.29     12.63 o 
  -4  12   2       13.26       12.50      6.68 o 
  -3  12   2       39.86       32.25      5.71 o 
  -2  12   2      269.68      275.20      8.93 o 
  -1  12   2        6.35       -3.61     11.62 o 
   0  12   2        2.50        0.88      4.95 o 
   1  12   2       51.62       52.33      7.28 o 
   2  12   2       42.08       51.14      8.26 o 
   3  12   2       92.30       99.86      6.88 o 
   4  12   2       38.99       52.18     11.01 o 
   5  12   2        0.33        7.76      6.71 o 
   6  12   2        1.12       -0.04     10.06 o 
   7  12   2       14.22       15.01     11.94 o 
   8  12   2        2.45        4.02     11.81 o 
   9  12   2       91.11       93.85      9.76 o 
  -7  13   2        6.79        5.04     11.36 o 
  -6  13   2       20.95       31.52      8.25 o 
  -5  13   2       38.63       43.11      8.09 o 
  -4  13   2        0.56       -7.48      8.23 o 
  -3  13   2      235.20      246.09     11.44 o 
  -2  13   2        5.34       19.21      7.29 o 
  -1  13   2       40.20       36.84      6.90 o 
   0  13   2        9.46        6.66      6.12 o 
   1  13   2       75.01       73.21      6.78 o 
   2  13   2        2.48        0.80      4.97 o 
   3  13   2        0.55       -6.65      5.68 o 
   4  13   2        6.02        3.43      6.48 o 
   5  13   2        1.01        3.00      8.44 o 
   6  13   2        0.01       -9.89     10.45 o 
   7  13   2       18.24       14.00     12.72 o 
  -5  14   2        2.78       -4.54      6.78 o 
  -4  14   2        6.60       15.97      9.83 o 
  -3  14   2       41.95       42.30     27.09 o 
  -2  14   2        1.25       -8.43      7.99 o 
  -1  14   2      103.87       89.37     12.77 o 
   0  14   2      387.40      381.99     10.08 o 
   1  14   2        1.17       -3.74      7.75 o 
   2  14   2        0.73        1.39      8.43 o 
   3  14   2       23.91       10.24      9.53 o 
   4  14   2       14.02       22.02      6.91 o 
   5  14   2        1.17      -11.08      9.17 o 
 -15   0   3      290.33      346.22     29.49 o 
 -13   0   3       24.50       27.67      7.79 o 
 -11   0   3       85.62      100.04      8.50 o 
  -9   0   3        2.43       13.79      4.97 o 
  -7   0   3     1623.87     1786.99     30.55 o 
  -5   0   3       10.82       10.19      2.64 o 
  -3   0   3     1465.60     1606.28     20.75 o 
  -1   0   3     4990.95     3568.16    120.48 o 
   1   0   3      244.96      238.98      4.71 o 
   3   0   3     1564.62     1618.81     21.79 o 
   5   0   3     1393.52     1428.21     26.61 o 
   7   0   3       58.79       80.90      9.22 o 
   9   0   3       23.74       22.93      5.89 o 
  11   0   3       76.07       74.34     10.09 o 
  13   0   3      589.37      595.62     25.12 o 
  15   0   3      116.25      108.86     19.34 o 
 -16   1   3       91.93       88.80     13.88 o 
 -15   1   3        0.85        4.48      8.24 o 
 -14   1   3       16.55        6.69      8.02 o 
 -13   1   3      147.07      152.70     14.18 o 
 -12   1   3        1.81        4.85      5.36 o 
 -11   1   3        0.99        3.40      4.69 o 
 -10   1   3      775.23      808.25     13.88 o 
  -9   1   3       41.13       52.36      3.92 o 
  -8   1   3      393.96      441.46      7.84 o 
  -7   1   3     3636.57     3572.04     40.85 o 
  -6   1   3      609.17      721.24      8.95 o 
  -5   1   3       59.51       63.50      2.19 o 
  -4   1   3      211.78      234.60      3.72 o 
  -3   1   3     3766.08     3963.51     40.82 o 
  -2   1   3     5752.22     6085.98     55.94 o 
  -1   1   3      918.73      946.33      9.19 o 
   0   1   3      228.71      220.91      2.92 o 
   1   1   3     1595.85     1804.86     18.10 o 
   2   1   3     1895.73     1973.67     26.06 o 
   3   1   3     1480.64     1541.47     15.95 o 
   4   1   3     1041.48     1028.89     12.31 o 
   5   1   3       96.22      101.48      3.10 o 
   6   1   3       91.35       61.64      3.42 o 
   7   1   3      109.54      122.41      4.63 o 
   8   1   3      558.74      534.02     12.60 o 
   9   1   3        0.18       -6.24      4.16 o 
  10   1   3      176.19      183.82      7.91 o 
  11   1   3       98.11      103.53      7.45 o 
  12   1   3      209.59      208.15     10.21 o 
  13   1   3        0.80       -2.84      7.06 o 
  14   1   3        1.28       17.38      8.49 o 
  15   1   3       58.22       57.05     10.24 o 
 -16   2   3       38.73       36.71     10.11 o 
 -15   2   3       63.79       64.36     15.56 o 
 -14   2   3        0.38        8.83      8.02 o 
 -13   2   3        0.70       11.31      6.47 o 
 -12   2   3      118.21      117.19      7.61 o 
 -11   2   3       12.90       20.28      4.96 o 
 -10   2   3     1555.17     1593.67     36.28 o 
  -9   2   3       84.61      103.13      5.04 o 
  -8   2   3     1364.49     1355.78     17.32 o 
  -7   2   3     2935.99     3067.93     32.10 o 
  -6   2   3        4.17       11.13      1.98 o 
  -5   2   3       83.87       82.50      2.61 o 
  -4   2   3       58.28       80.64      2.32 o 
  -3   2   3      177.76      149.79      2.83 o 
  -2   2   3    20078.66    20756.09    216.28 o 
  -1   2   3     2368.15     2508.54     25.65 o 
   0   2   3     3876.42     4176.16     50.23 o 
   1   2   3     3562.84     3863.54     41.74 o 
   2   2   3     1244.79     1334.09     14.36 o 
   3   2   3      393.88      403.03      5.34 o 
   4   2   3      352.73      366.00      5.48 o 
   5   2   3       76.69       83.26      2.81 o 
   6   2   3     1522.52     1681.76     23.71 o 
   7   2   3        0.22       -1.29      2.85 o 
   8   2   3       69.09       57.11      4.06 o 
   9   2   3      139.32      139.81      6.26 o 
  10   2   3       15.00        7.09      4.14 o 
  11   2   3        4.06       -2.48      5.08 o 
  12   2   3       56.57       63.18      8.39 o 
  13   2   3       12.39        7.52      7.56 o 
  14   2   3       67.74       80.76     10.31 o 
  15   2   3       12.27        8.28      7.48 o 
 -15   3   3        1.99        5.04      8.60 o 
 -14   3   3       40.39       43.13      8.96 o 
 -13   3   3       35.92       35.08      8.27 o 
 -12   3   3      241.92      215.41     14.52 o 
 -11   3   3       10.37       13.23      4.01 o 
 -10   3   3      288.61      301.31      7.80 o 
  -9   3   3       59.93       68.94      4.25 o 
  -8   3   3        0.15       -0.09      2.77 o 
  -7   3   3      163.21      158.51      3.87 o 
  -6   3   3      766.34      815.26     11.46 o 
  -5   3   3      464.15      446.88      7.02 o 
  -4   3   3      691.37      685.30      8.87 o 
  -3   3   3     2630.24     2703.31     30.38 o 
  -2   3   3        6.65        6.00      1.12 o 
  -1   3   3      509.76      534.87      6.12 o 
   0   3   3     9127.40     9652.55    135.94 o 
   1   3   3      352.30      379.21      6.58 o 
   3   3   3      599.63      735.58     10.99 o 
   4   3   3        3.77       12.28      1.77 o 
   5   3   3       43.49       52.02      2.93 o 
   6   3   3       21.39       32.74      2.64 o 
   7   3   3      889.06      917.77     13.66 o 
   8   3   3     1167.79     1099.30     18.69 o 
   9   3   3      387.18      429.07     10.42 o 
  10   3   3        0.89        1.35      4.09 o 
  11   3   3       22.54       25.42      6.02 o 
  12   3   3        0.48       -5.39      9.06 o 
  13   3   3        4.54        9.47      6.33 o 
  14   3   3        1.46        5.79      6.92 o 
  15   3   3       53.86       62.18     11.93 o 
 -15   4   3        2.91        7.56      8.10 o 
 -14   4   3        5.72      -10.81      7.21 o 
 -13   4   3       27.31       37.48      8.30 o 
 -12   4   3       39.05       29.31     12.62 o 
 -11   4   3      241.93      248.49     10.83 o 
 -10   4   3        0.02       -1.00      3.34 o 
  -9   4   3     1084.63     1110.60     15.83 o 
  -8   4   3       59.48       59.98      3.54 o 
  -7   4   3      127.63      140.44      4.25 o 
  -6   4   3     1130.92     1138.38     15.07 o 
  -5   4   3      593.69      608.77      8.28 o 
  -4   4   3       29.51       37.88      2.55 o 
  -3   4   3      647.38      665.38      9.81 o 
  -2   4   3     2474.27     2600.09     54.03 o 
  -1   4   3       61.81       48.16      1.67 o 
   0   4   3      678.91      714.50     10.29 o 
   1   4   3     2983.61     3350.43     39.00 o 
   2   4   3      532.98      635.85      9.41 o 
   3   4   3      269.43      285.14      5.15 o 
   4   4   3       10.08       13.06      2.45 o 
   5   4   3        1.31        3.45      1.96 o 
   6   4   3      316.16      346.10      6.03 o 
   7   4   3       84.24       60.84      3.55 o 
   8   4   3       57.54       59.52      4.30 o 
   9   4   3       39.09       35.43      4.36 o 
  10   4   3       15.78       11.00      4.31 o 
  11   4   3      352.90      367.92     10.27 o 
  12   4   3       54.93       51.41      6.95 o 
  13   4   3      117.92      122.20      9.40 o 
  14   4   3       31.06       30.29      7.85 o 
  15   4   3       83.33       73.86     10.51 o 
 -15   5   3       17.59       17.64      8.94 o 
 -14   5   3      110.43      104.16     10.73 o 
 -13   5   3        7.90        3.68      7.01 o 
 -12   5   3       30.52       42.40      6.71 o 
 -11   5   3       42.45       41.00      5.18 o 
 -10   5   3       13.91       16.16      4.21 o 
  -9   5   3      143.11      147.77      5.73 o 
  -8   5   3      427.37      414.14      8.28 o 
  -7   5   3      655.57      647.91      9.18 o 
  -6   5   3     1778.98     1771.74     20.99 o 
  -5   5   3        1.05       -0.91      1.59 o 
  -4   5   3       84.86       67.29      3.12 o 
  -3   5   3      237.50      225.28      6.15 o 
  -2   5   3      744.73      720.89      8.72 o 
  -1   5   3     1528.20     1595.35     67.48 o 
   0   5   3     1987.92     2128.19     27.18 o 
   1   5   3       28.40       25.27      1.77 o 
   2   5   3      267.05      266.40      5.81 o 
   3   5   3        6.22        3.77      1.82 o 
   4   5   3      998.61      953.92     15.11 o 
   5   5   3      872.59      871.52     14.64 o 
   6   5   3      667.20      643.49     10.90 o 
   7   5   3      466.46      496.22      9.70 o 
   8   5   3      553.84      526.05     11.23 o 
   9   5   3       72.59       68.09      4.79 o 
  10   5   3      209.58      203.91      8.24 o 
  11   5   3        3.77        7.20      4.53 o 
  12   5   3       20.57        6.80      5.82 o 
  13   5   3        0.01       -0.23      6.22 o 
  14   5   3        2.81        6.73      6.78 o 
 -14   6   3       43.88       48.13      9.48 o 
 -13   6   3       31.28       31.57      8.46 o 
 -12   6   3        6.47       -6.22      5.64 o 
 -11   6   3        1.61       -0.96      4.54 o 
 -10   6   3       67.33       66.74      5.27 o 
  -9   6   3       30.27       30.32      4.49 o 
  -8   6   3      546.15      538.85     11.44 o 
  -7   6   3      395.15      391.31      8.06 o 
  -6   6   3      440.36      417.50      9.05 o 
  -5   6   3       12.75       16.57      2.69 o 
  -4   6   3     3060.26     3207.05     40.41 o 
  -3   6   3        0.19       -0.27      2.02 o 
  -2   6   3     1325.18     1375.60     16.49 o 
  -1   6   3       51.53       54.40      2.42 o 
   0   6   3       22.94       16.91      1.91 o 
   1   6   3        5.82        8.38      1.79 o 
   2   6   3      173.33      168.12      5.62 o 
   3   6   3        2.82        3.04      2.06 o 
   4   6   3       34.38       50.35      2.79 o 
   5   6   3       68.13       70.90      3.43 o 
   6   6   3       19.99       24.70      2.98 o 
   7   6   3       61.39       57.02      3.90 o 
   8   6   3       94.60       91.16      5.94 o 
   9   6   3        3.71        2.81      4.60 o 
  10   6   3      273.17      271.53     10.79 o 
  11   6   3        0.00       -9.00      6.00 o 
  12   6   3      245.74      270.28     13.97 o 
  13   6   3        2.20       11.10      8.08 o 
  14   6   3      102.05       93.89     12.27 o 
 -14   7   3        0.02       -2.04      7.26 o 
 -13   7   3       17.09       13.61      7.63 o 
 -12   7   3       79.85       84.04      7.15 o 
 -11   7   3       69.31       75.77      5.78 o 
 -10   7   3      258.36      256.69      9.01 o 
  -9   7   3       71.08       69.34      5.10 o 
  -8   7   3       57.14       57.83      4.35 o 
  -7   7   3        0.96        0.86      2.93 o 
  -6   7   3       14.32       11.25      2.76 o 
  -5   7   3        0.52       -3.37      3.06 o 
  -4   7   3       28.02       23.89      2.84 o 
  -3   7   3       52.44       60.99      3.04 o 
  -2   7   3      397.90      392.27      6.61 o 
  -1   7   3      300.86      305.71      5.84 o 
   0   7   3      327.84      341.94      6.15 o 
   1   7   3      763.42      727.10     12.21 o 
   2   7   3      311.72      299.79      7.27 o 
   3   7   3     1135.22     1152.85     20.68 o 
   4   7   3      722.51      713.94     13.37 o 
   5   7   3        3.50        2.40      2.97 o 
   6   7   3      164.73      177.21      5.00 o 
   7   7   3      317.39      332.26      6.58 o 
   8   7   3       44.19       40.60      4.20 o 
   9   7   3      344.49      324.72      9.38 o 
  10   7   3       13.67       18.17      4.73 o 
  11   7   3        6.49        6.31      6.08 o 
  12   7   3        4.73       -4.08      5.17 o 
  13   7   3        5.39       15.53      7.18 o 
 -13   8   3        0.78       -1.67     12.90 o 
 -12   8   3       19.80       10.08      6.18 o 
 -11   8   3      154.16      152.34     10.09 o 
 -10   8   3        5.64        5.11      4.87 o 
  -9   8   3      494.35      478.93     12.39 o 
  -8   8   3      226.51      222.40      7.15 o 
  -7   8   3        1.24        4.80      3.14 o 
  -6   8   3      148.90      144.81      5.83 o 
  -5   8   3      217.71      214.09      7.71 o 
  -4   8   3       60.52       56.59      5.92 o 
  -3   8   3      738.51      746.99     13.17 o 
  -2   8   3      381.53      388.69      8.03 o 
  -1   8   3        7.81        7.41      2.57 o 
   0   8   3      913.38      971.03     15.76 o 
   1   8   3       35.38       41.24      4.03 o 
   2   8   3      480.77      455.31      8.84 o 
   3   8   3       26.07       23.33      4.31 o 
   4   8   3      250.41      244.10      8.21 o 
   5   8   3      895.90      839.77     15.41 o 
   6   8   3       97.63      101.73      5.39 o 
   7   8   3      898.10      898.20     15.57 o 
   8   8   3        0.06        6.00      3.39 o 
   9   8   3      156.09      160.70      6.52 o 
  10   8   3      256.32      257.34      8.33 o 
  11   8   3        2.53        8.20      5.71 o 
  12   8   3        0.93       -8.69      5.79 o 
  13   8   3       41.73       44.79     10.02 o 
 -12   9   3       23.29       25.15      6.39 o 
 -11   9   3        0.62       -2.17      4.79 o 
 -10   9   3        4.82        5.36      4.65 o 
  -9   9   3       16.65       19.33      4.26 o 
  -8   9   3       66.21       61.61      4.40 o 
  -7   9   3      254.67      240.66      8.29 o 
  -6   9   3      207.98      207.46     10.04 o 
  -5   9   3        0.50       -2.22      4.93 o 
  -4   9   3      246.90      256.64     10.65 o 
  -3   9   3       56.34       68.11      5.55 o 
  -2   9   3      398.85      385.76      9.35 o 
  -1   9   3     1154.03     1121.70     18.11 o 
   0   9   3     1683.26     1564.96     43.94 o 
   1   9   3      317.96      281.71      8.72 o 
   2   9   3      758.97      720.10     13.25 o 
   3   9   3       84.05       99.21      6.43 o 
   4   9   3     1764.34     1749.33     31.36 o 
   5   9   3      212.93      227.33      9.87 o 
   6   9   3       18.46       27.32      5.96 o 
   7   9   3       22.37        4.15     10.32 o 
   8   9   3       63.86       78.87      8.99 o 
   9   9   3        7.85        9.62      3.99 o 
  10   9   3       55.23       69.65      5.81 o 
  11   9   3        3.72       -3.20      5.31 o 
  12   9   3       97.94      117.48      8.03 o 
 -11  10   3        0.63       -6.37     12.03 o 
 -10  10   3      220.81      218.40     10.69 o 
  -9  10   3        0.11       -8.55      5.70 o 
  -8  10   3       69.19       76.16      5.94 o 
  -7  10   3        7.29        6.35      8.41 o 
  -6  10   3        0.09       -8.16      6.47 o 
  -5  10   3      315.03      312.07     11.81 o 
  -4  10   3      167.60      163.90      7.71 o 
  -3  10   3       14.77       20.63      4.82 o 
  -2  10   3      645.93      578.18     15.77 o 
  -1  10   3      106.89      121.31      6.99 o 
   0  10   3      158.85      138.62      7.58 o 
   1  10   3        5.63       10.54      3.69 o 
   2  10   3        0.07        0.40      4.23 o 
   3  10   3      550.55      500.13     13.44 o 
   4  10   3      170.06      163.98      8.18 o 
   5  10   3       51.96       44.92      7.07 o 
   6  10   3      163.81      162.31     17.52 o 
   7  10   3      491.33      498.74     28.99 o 
   8  10   3        0.21        0.67      4.20 o 
   9  10   3        2.23       -3.10      5.63 o 
  10  10   3       15.79       16.40      6.81 o 
  11  10   3        3.87        3.13      7.28 o 
 -10  11   3        1.27       -2.98      5.74 o 
  -9  11   3       33.65       35.07      6.44 o 
  -8  11   3       55.35       58.79     11.10 o 
  -7  11   3        0.22       -1.51      9.54 o 
  -6  11   3        0.02       -0.22      6.24 o 
  -5  11   3      235.62      249.65     16.26 o 
  -4  11   3        2.16        7.34      5.16 o 
  -3  11   3      149.14      151.25     11.92 o 
  -2  11   3      110.47       99.82      5.70 o 
  -1  11   3      238.88      192.00     16.87 o 
   0  11   3      118.97       96.67      5.17 o 
   1  11   3      244.81      230.79      9.18 o 
   2  11   3       21.98       26.02      4.99 o 
   3  11   3       52.69       59.67      6.07 o 
   4  11   3        3.59        9.71      5.55 o 
   5  11   3      223.06      219.07     10.85 o 
   6  11   3        0.40        3.02      7.87 o 
   7  11   3        0.18        5.67     10.90 o 
   8  11   3       29.10       44.33     13.44 o 
   9  11   3        0.77        5.93      5.88 o 
  10  11   3       27.01       34.87      7.66 o 
  -9  12   3       65.24       68.27      7.16 o 
  -8  12   3        1.85       -2.03      5.42 o 
  -7  12   3       12.08       24.01     11.53 o 
  -6  12   3      149.34      162.38     12.52 o 
  -5  12   3        2.71       15.45      8.54 o 
  -4  12   3      171.70      167.13      8.93 o 
  -3  12   3       18.45       23.86      5.36 o 
  -2  12   3        1.91       -7.05      5.06 o 
  -1  12   3       18.53        9.91      5.67 o 
   0  12   3       14.07       13.53      4.91 o 
   1  12   3        4.11        3.00      4.77 o 
   2  12   3        7.39        2.95      7.06 o 
   3  12   3        9.68       10.99      7.62 o 
   4  12   3       17.70       16.33     10.13 o 
   5  12   3       41.48       47.67     15.19 o 
   6  12   3       69.52       53.70     13.07 o 
   7  12   3       18.87       20.06     12.66 o 
   8  12   3       75.86       53.26     14.99 o 
   9  12   3        0.41       -4.27      5.50 o 
  -7  13   3        7.24       19.02     11.66 o 
  -6  13   3       11.72       16.04      8.85 o 
  -5  13   3        0.44       -6.23      6.52 o 
  -4  13   3       45.35       56.39      7.01 o 
  -3  13   3        6.21        6.13      6.09 o 
  -2  13   3       99.92      103.19     16.05 o 
  -1  13   3        9.54       10.01      3.78 o 
   0  13   3       19.41       18.66      9.32 o 
   1  13   3        1.40       21.19      9.91 o 
   2  13   3       15.87       15.87      5.57 o 
   3  13   3        0.06       -9.52      6.35 o 
   4  13   3       32.17       36.04      8.76 o 
   5  13   3        6.16        2.26      8.61 o 
   6  13   3      206.06      205.05     18.76 o 
   7  13   3        0.89       15.30     12.25 o 
  -5  14   3        3.24       -5.74      7.43 o 
  -4  14   3        5.01       20.03      9.76 o 
  -3  14   3       65.73       66.46     10.39 o 
  -2  14   3       27.51       36.44      8.93 o 
  -1  14   3        0.07        4.83      4.91 o 
   0  14   3        0.43       -3.34      4.68 o 
   1  14   3       37.50       47.60     11.22 o 
   2  14   3        5.48       -3.97      8.52 o 
   3  14   3       53.20       62.82      7.43 o 
   4  14   3       43.20       32.41     13.21 o 
 -16   0   4       86.90       96.01     20.66 o 
 -14   0   4        0.77        1.36     12.50 o 
 -12   0   4        3.26        3.31      6.56 o 
 -10   0   4       47.56       39.23      7.07 o 
  -8   0   4       11.54        6.71      4.31 o 
  -6   0   4       79.74       92.33      4.53 o 
  -4   0   4       42.71       50.30      2.51 o 
  -2   0   4      901.39      942.95     18.36 o 
   2   0   4      458.23      508.06      8.68 o 
   4   0   4      373.42      373.20     11.16 o 
   6   0   4      352.31      362.79      8.84 o 
   8   0   4        8.53        9.54      5.09 o 
  10   0   4      271.43      283.25     19.97 o 
  12   0   4      659.86      655.00     26.11 o 
  14   0   4        0.36        0.41      9.87 o 
 -16   1   4       15.47        8.27     10.80 o 
 -15   1   4        0.08        9.14      9.72 o 
 -14   1   4       14.46        1.63      8.05 o 
 -13   1   4       56.34       56.48      6.88 o 
 -12   1   4      105.08      105.94      7.40 o 
 -11   1   4        4.75        4.60      4.84 o 
 -10   1   4      500.35      496.73     11.62 o 
  -9   1   4      125.98      141.59      4.90 o 
  -8   1   4       17.01       25.31      3.31 o 
  -7   1   4      618.56      626.29      9.41 o 
  -6   1   4     2082.00     2277.56     23.13 o 
  -5   1   4      114.32      113.84      2.77 o 
  -4   1   4       34.95       41.95      2.43 o 
  -3   1   4      536.59      589.93      7.18 o 
  -2   1   4      645.35      709.02      7.67 o 
  -1   1   4      421.21      399.20      5.02 o 
   0   1   4     1257.89     1401.89     14.38 o 
   1   1   4     1596.51     1725.72     24.83 o 
   2   1   4      859.28      959.69     11.32 o 
   3   1   4      434.65      416.63      5.90 o 
   4   1   4      265.43      300.05      4.86 o 
   5   1   4     1558.82     1530.62     18.05 o 
   6   1   4       12.59       16.92      3.38 o 
   7   1   4      965.68      996.97     15.76 o 
   8   1   4      172.76      179.16      6.32 o 
   9   1   4      887.33      908.07     16.95 o 
  10   1   4      462.49      417.36     12.94 o 
  11   1   4      134.51      142.52      8.79 o 
  12   1   4       37.85       39.42      5.96 o 
  13   1   4        0.01       -8.59      5.73 o 
  14   1   4       14.98       23.03      6.79 o 
  15   1   4       14.39       11.01      7.89 o 
 -16   2   4       11.82       12.65      9.62 o 
 -15   2   4        0.74       13.02      8.91 o 
 -14   2   4       18.85       20.89      8.43 o 
 -13   2   4      463.76      502.59     35.09 o 
 -12   2   4       28.19       30.40      5.85 o 
 -11   2   4      408.64      372.85     15.70 o 
 -10   2   4     1713.77     1771.92     25.47 o 
  -9   2   4      106.45      104.17      5.02 o 
  -8   2   4      286.70      307.27      6.70 o 
  -7   2   4        2.24        3.54      2.43 o 
  -6   2   4     1554.71     1532.77     17.69 o 
  -5   2   4     5609.25     6016.92     69.72 o 
  -4   2   4       65.06       89.61      2.40 o 
  -3   2   4      806.16      815.01      9.80 o 
  -2   2   4     2007.25     2189.47     24.89 o 
  -1   2   4     3726.18     3864.89     44.72 o 
   0   2   4       23.94       28.54      1.76 o 
   1   2   4     1921.06     2049.68     22.68 o 
   2   2   4      190.60      186.85      3.69 o 
   3   2   4      237.04      337.02      5.73 o 
   4   2   4     1252.00     1349.27     16.09 o 
   5   2   4      436.06      393.57      5.74 o 
   6   2   4     1281.63     1312.04     15.27 o 
   7   2   4       92.30      121.67      4.08 o 
   8   2   4       20.39       20.84      3.52 o 
   9   2   4       94.61       83.72      5.07 o 
  10   2   4        5.55        2.33      3.87 o 
  11   2   4       82.59       73.68      6.32 o 
  12   2   4       19.38       23.80      6.48 o 
  13   2   4       27.90       24.06      7.01 o 
  14   2   4       49.18       42.61      7.33 o 
  15   2   4        9.54       19.87      7.19 o 
 -15   3   4      154.66      158.14     12.75 o 
 -14   3   4       18.52       15.68      8.27 o 
 -13   3   4      344.77      334.72     15.26 o 
 -12   3   4       96.06       91.43      8.08 o 
 -11   3   4      176.69      180.93      7.55 o 
 -10   3   4      141.09      137.19      8.47 o 
  -9   3   4      140.72      151.00      5.56 o 
  -8   3   4        0.95       -4.16      3.02 o 
  -7   3   4      151.70      184.65      4.72 o 
  -6   3   4        0.04        1.50      2.39 o 
  -5   3   4      986.37     1113.42     14.52 o 
  -4   3   4      714.88      687.87      8.70 o 
  -3   3   4     6652.31     7175.44     75.11 o 
  -2   3   4      105.39      125.81      2.83 o 
  -1   3   4        8.58        8.52      1.48 o 
   0   3   4      940.58     1019.46     11.91 o 
   1   3   4      103.06      145.06      3.12 o 
   2   3   4      628.05      743.90      9.50 o 
   3   3   4      283.23      288.30      4.80 o 
   4   3   4     5323.66     5704.38     61.98 o 
   5   3   4     1616.25     1626.41     27.25 o 
   6   3   4     1573.51     1794.78     22.23 o 
   7   3   4       87.97       98.23      4.05 o 
   8   3   4      275.20      275.84      7.51 o 
   9   3   4      217.98      213.37      6.65 o 
  10   3   4      141.59      149.03      7.68 o 
  11   3   4       14.33       18.23      5.76 o 
  12   3   4       28.95       34.51      6.62 o 
  13   3   4        5.27       -0.15      5.73 o 
  14   3   4       49.02       42.74      7.36 o 
  15   3   4        1.61       -5.20      7.41 o 
 -15   4   4       25.85       34.47      9.13 o 
 -14   4   4        7.77        4.36      7.74 o 
 -13   4   4        2.02       13.31      9.22 o 
 -12   4   4      295.75      312.88     14.47 o 
 -11   4   4       33.17       45.39      6.66 o 
 -10   4   4       69.96       75.44      5.70 o 
  -9   4   4      582.22      591.02     11.69 o 
  -8   4   4      318.34      323.24      7.42 o 
  -7   4   4        1.46        1.43      3.18 o 
  -6   4   4     1109.86     1067.96     13.58 o 
  -5   4   4      998.17     1076.50     12.70 o 
  -4   4   4      160.80      142.79      3.34 o 
  -3   4   4       17.83       28.16      1.80 o 
  -2   4   4      941.18     1024.29     11.73 o 
  -1   4   4      223.02      229.13      3.59 o 
   0   4   4       33.93       46.58      2.19 o 
   1   4   4      258.24      278.72      5.39 o 
   2   4   4      729.71      758.70     15.08 o 
   3   4   4      271.05      320.76      6.90 o 
   4   4   4     2581.25     2773.55     30.88 o 
   5   4   4      588.85      600.76      8.97 o 
   6   4   4      134.90      127.36      4.67 o 
   7   4   4       32.51       36.47      3.98 o 
   8   4   4       75.22       71.84      4.50 o 
   9   4   4       15.97       10.72      4.02 o 
  10   4   4      195.07      188.04      7.11 o 
  11   4   4        0.80       -2.88      4.41 o 
  12   4   4      250.28      215.73     10.52 o 
  13   4   4       43.98       38.45      6.57 o 
  14   4   4        2.31        0.12      6.25 o 
 -15   5   4       33.93       29.67     13.78 o 
 -14   5   4       19.31        5.85      8.23 o 
 -13   5   4       39.66       43.50      8.65 o 
 -12   5   4       57.99       67.27     11.16 o 
 -11   5   4      343.48      370.24     12.32 o 
 -10   5   4      164.57      176.07      7.25 o 
  -9   5   4       72.51       62.94      5.04 o 
  -8   5   4       92.00      106.52      4.49 o 
  -7   5   4      167.03      175.89      4.71 o 
  -6   5   4      148.99      155.20      4.02 o 
  -5   5   4        0.35       -1.28      2.09 o 
  -4   5   4      340.58      361.14      5.79 o 
  -3   5   4      724.03      718.37      9.92 o 
  -2   5   4      162.42      158.85      3.85 o 
  -1   5   4      159.25      201.81      4.41 o 
   0   5   4        0.17        1.06      0.96 o 
   1   5   4      216.22      171.52      3.86 o 
   2   5   4      453.84      455.72      7.21 o 
   3   5   4      682.64      641.00     10.09 o 
   4   5   4     1174.86     1242.85     17.95 o 
   5   5   4     1355.50     1351.10     18.06 o 
   6   5   4      319.44      329.07      6.88 o 
   7   5   4      712.08      733.88     15.39 o 
   8   5   4      192.56      194.80      7.38 o 
   9   5   4       71.00       75.89      5.77 o 
  10   5   4       31.64       31.21      5.48 o 
  11   5   4       69.31       64.96      5.86 o 
  12   5   4      135.93      120.32     11.15 o 
  13   5   4        4.67        8.49      6.96 o 
  14   5   4        1.73       -1.55     10.92 o 
 -14   6   4        1.82       -4.67      7.78 o 
 -13   6   4        2.70        2.12      7.67 o 
 -12   6   4        6.53        3.37      5.95 o 
 -11   6   4      158.17      157.73      7.77 o 
 -10   6   4      230.84      242.00      8.91 o 
  -9   6   4      258.86      251.58      7.64 o 
  -8   6   4       33.76       39.80      3.68 o 
  -7   6   4     1312.41     1320.64     18.88 o 
  -6   6   4       36.90       38.41      3.39 o 
  -5   6   4     1987.84     2003.39     24.59 o 
  -4   6   4       30.16       33.49      2.80 o 
  -3   6   4     1206.00     1181.95     14.74 o 
  -2   6   4       15.60       17.28      1.77 o 
  -1   6   4      742.05      675.58     21.31 o 
   0   6   4      364.76      362.56      5.65 o 
   1   6   4     1310.32     1393.45     18.33 o 
   2   6   4       80.44       78.46      3.33 o 
   3   6   4     1100.50     1104.97     17.56 o 
   4   6   4      105.73      110.81      4.00 o 
   5   6   4      110.75      113.03      4.38 o 
   6   6   4       97.92      102.70      3.99 o 
   7   6   4      129.61      132.02      6.14 o 
   8   6   4       15.14       19.12      3.93 o 
   9   6   4      350.81      351.31      9.39 o 
  10   6   4        2.88       -2.08      4.33 o 
  11   6   4      144.36      147.75      8.04 o 
  12   6   4        2.24        0.57      5.63 o 
  13   6   4       19.36       13.58      7.53 o 
  14   6   4       13.08       12.03      7.78 o 
 -14   7   4       73.34       82.33     10.18 o 
 -13   7   4        0.04        5.67      7.65 o 
 -12   7   4       39.31       33.34      6.90 o 
 -11   7   4       66.51       62.43      7.65 o 
 -10   7   4      142.70      141.97      8.43 o 
  -9   7   4       19.23       15.33      4.20 o 
  -8   7   4       28.51       37.24      5.32 o 
  -7   7   4      220.41      223.16      6.17 o 
  -6   7   4      122.63      124.10      4.67 o 
  -5   7   4       59.46       55.60      3.80 o 
  -4   7   4        9.74       10.51      3.30 o 
  -3   7   4      292.42      335.36     11.84 o 
  -2   7   4      100.60      107.95      3.22 o 
  -1   7   4      684.91      645.79     11.20 o 
   0   7   4      558.46      523.78      9.36 o 
   1   7   4      406.40      415.90      6.94 o 
   2   7   4      112.01      117.24      4.22 o 
   3   7   4      210.99      221.36      7.51 o 
   4   7   4      266.73      266.72      6.19 o 
   5   7   4       32.62       46.83      3.35 o 
   6   7   4     1130.53     1152.28     18.22 o 
   7   7   4        9.12        7.13      3.09 o 
   8   7   4      122.04      112.26      5.22 o 
   9   7   4       20.60       11.65      4.15 o 
  10   7   4       43.16       47.74      5.34 o 
  11   7   4       57.43       72.82      6.03 o 
  12   7   4        4.87       10.65      5.93 o 
  13   7   4        8.11       -2.23     11.10 o 
 -13   8   4       11.32       17.31      9.12 o 
 -12   8   4      160.67      176.30     11.23 o 
 -11   8   4       11.52       20.47      5.80 o 
 -10   8   4       14.64       13.65      5.10 o 
  -9   8   4       64.23       69.63      5.14 o 
  -8   8   4       61.02       52.71      4.97 o 
  -7   8   4        3.51        6.43      3.18 o 
  -6   8   4      584.11      562.48     10.01 o 
  -5   8   4      366.97      378.51      8.51 o 
  -4   8   4      346.27      317.83     10.96 o 
  -3   8   4      527.82      541.17      8.81 o 
  -2   8   4      272.03      268.84      6.13 o 
  -1   8   4     1516.47     1483.59     22.19 o 
   0   8   4      224.66      232.37      5.32 o 
   1   8   4        0.63        7.27      4.34 o 
   2   8   4      380.58      361.81     14.59 o 
   3   8   4       61.73       66.79      6.57 o 
   4   8   4      293.55      275.02      8.61 o 
   5   8   4       37.09       34.26      4.92 o 
   6   8   4       97.36      106.14      4.92 o 
   7   8   4      180.29      185.55      5.64 o 
   8   8   4       64.64       58.24      4.32 o 
   9   8   4        9.13       10.92      4.19 o 
  10   8   4        0.09       -6.11      4.37 o 
  11   8   4        5.68        2.83      5.54 o 
  12   8   4      121.57      122.14     11.58 o 
 -12   9   4        0.86       -3.59      5.83 o 
 -11   9   4        4.20        7.27      5.61 o 
 -10   9   4       44.88       40.95      7.01 o 
  -9   9   4        5.67       -2.65      3.82 o 
  -8   9   4       88.56       82.90      5.18 o 
  -7   9   4       44.98       44.53      4.07 o 
  -6   9   4      482.71      475.43     11.52 o 
  -5   9   4       62.58       62.10      9.51 o 
  -4   9   4      672.80      662.01     25.88 o 
  -3   9   4     1099.57     1028.93     15.68 o 
  -2   9   4      596.56      553.49     11.32 o 
  -1   9   4      135.83      125.11      5.67 o 
   0   9   4      730.41      723.96     11.39 o 
   1   9   4     2308.65     2253.86     38.25 o 
   2   9   4        0.11        8.26      4.05 o 
   3   9   4      498.56      496.07     12.07 o 
   4   9   4       93.91       84.63      6.31 o 
   5   9   4       33.89       40.56      6.92 o 
   6   9   4       12.13       -0.43      6.13 o 
   7   9   4        0.40       25.96     11.34 o 
   8   9   4       62.13       57.15      5.73 o 
   9   9   4      388.87      406.24     11.09 o 
  10   9   4       46.93       53.47      5.75 o 
  11   9   4      140.77      133.60      7.82 o 
  12   9   4       32.10       34.34      6.71 o 
 -11  10   4       18.88       15.64      7.77 o 
 -10  10   4       21.26        8.88      6.91 o 
  -9  10   4       78.43       82.71      7.12 o 
  -8  10   4       85.75       82.71      5.55 o 
  -7  10   4       88.92       84.60      5.75 o 
  -6  10   4      185.23      196.52     15.86 o 
  -5  10   4      403.17      392.31     15.04 o 
  -4  10   4       66.33       73.00      6.36 o 
  -3  10   4       48.52       55.06      6.95 o 
  -2  10   4       69.19       70.48      5.20 o 
  -1  10   4      229.70      234.13      5.49 o 
   0  10   4      220.24      194.15      7.13 o 
   1  10   4        7.80        9.48      4.31 o 
   2  10   4        8.62        7.37      4.17 o 
   3  10   4        0.45        5.56      4.38 o 
   4  10   4      223.86      221.74      9.30 o 
   5  10   4       86.09       79.09      7.17 o 
   6  10   4        4.20       -0.03      8.08 o 
   7  10   4       54.13       23.52     12.46 o 
   8  10   4        6.25        5.12      4.82 o 
   9  10   4       84.68       76.67      7.31 o 
  10  10   4      118.39      118.12      9.56 o 
  11  10   4       47.69       54.05      8.68 o 
 -10  11   4        0.35       -9.67      6.59 o 
  -9  11   4       44.69       50.75     10.72 o 
  -8  11   4       27.08       26.45      5.03 o 
  -7  11   4        2.36       -3.69      4.80 o 
  -6  11   4        8.01        3.20      6.28 o 
  -5  11   4      257.27      246.77     11.20 o 
  -4  11   4       58.44       58.55      7.81 o 
  -3  11   4      155.66      136.03      7.12 o 
  -2  11   4       43.47       38.17      4.75 o 
  -1  11   4        1.45        4.30      3.43 o 
   0  11   4       77.83       69.06      5.35 o 
   1  11   4       13.06        4.83      4.49 o 
   2  11   4       78.31       72.34      6.09 o 
   3  11   4        1.66        8.17      5.80 o 
   4  11   4      102.07       99.94      7.38 o 
   5  11   4        5.18       10.80      6.42 o 
   6  11   4        3.27        5.65     10.67 o 
   7  11   4       14.36        9.02     11.49 o 
   8  11   4        7.83        1.02      4.82 o 
   9  11   4      188.22      189.15      9.37 o 
  10  11   4       55.72       55.46     10.06 o 
  -9  12   4       32.45       42.09      7.03 o 
  -8  12   4        0.23        4.86      5.53 o 
  -7  12   4      218.90      217.75     14.29 o 
  -6  12   4       18.75       28.93      8.91 o 
  -5  12   4       94.80       84.46     22.39 o 
  -4  12   4       85.12       76.71      7.30 o 
  -3  12   4        3.66        7.22      6.33 o 
  -2  12   4      116.32      102.22      4.87 o 
  -1  12   4       25.86       24.13      4.47 o 
   0  12   4       99.56       92.50      6.91 o 
   1  12   4       74.66       74.99      6.27 o 
   2  12   4      288.19      284.44     11.34 o 
   3  12   4        5.02        0.82      5.33 o 
   4  12   4      184.60      189.60     10.30 o 
   5  12   4       22.88       28.08      9.25 o 
   6  12   4       33.60       26.00     12.42 o 
   7  12   4       12.25       11.55     12.44 o 
   8  12   4        5.94        9.24     13.37 o 
  -7  13   4       14.79        7.83      5.31 o 
  -6  13   4       18.99       23.78     11.01 o 
  -5  13   4        3.75        5.05      6.72 o 
  -4  13   4       41.26       55.35     12.67 o 
  -3  13   4        0.15       -3.08      5.09 o 
  -2  13   4        0.11       -2.12      5.68 o 
  -1  13   4        0.84       -4.04      4.49 o 
   0  13   4        9.99       13.26      7.33 o 
   1  13   4        0.23       -3.20      5.72 o 
   2  13   4        0.29        3.37      5.75 o 
   3  13   4      217.57      257.40     11.57 o 
   4  13   4        0.34        6.81      6.98 o 
   5  13   4      436.78      449.91     26.63 o 
   6  13   4        1.96        5.86     12.07 o 
   7  13   4      200.26      184.52     19.90 o 
  -4  14   4        0.10       -0.24     15.73 o 
  -3  14   4       24.94       29.82      5.37 o 
  -2  14   4       40.39       44.36      5.92 o 
  -1  14   4       75.08       90.15      6.47 o 
   0  14   4      202.23      224.46      8.26 o 
   1  14   4       29.54       26.91      9.26 o 
   2  14   4       48.29       57.72     10.33 o 
   3  14   4       90.52       96.07      8.51 o 
   4  14   4       58.46       58.13     14.45 o 
 -15   0   5       11.90       21.61     15.90 o 
 -13   0   5       17.83       15.58      9.19 o 
 -11   0   5        4.84        7.36      6.51 o 
  -9   0   5       14.60        2.68      6.54 o 
  -7   0   5       16.44       10.80      3.90 o 
  -5   0   5      888.12      833.11     15.83 o 
  -1   0   5       70.22       64.78      2.76 o 
   1   0   5     1101.72     1130.62     18.64 o 
   3   0   5     1625.03     1618.88     26.20 o 
   5   0   5      958.94      973.33     31.81 o 
   7   0   5      264.17      230.58      7.86 o 
   9   0   5      718.67      720.03     20.79 o 
  11   0   5        0.00        8.28      6.44 o 
  13   0   5      106.68      113.28     10.64 o 
  15   0   5      131.34      125.14     20.41 o 
 -16   1   5        0.30      -15.64     10.42 o 
 -15   1   5       71.86       55.85     10.09 o 
 -14   1   5        1.73        4.07      7.92 o 
 -13   1   5       36.54       28.93      6.30 o 
 -12   1   5       19.62       26.25      5.28 o 
 -11   1   5       11.61       11.12      4.84 o 
 -10   1   5      534.00      538.57     13.14 o 
  -9   1   5      372.29      388.76      8.99 o 
  -8   1   5      106.62      121.80      4.39 o 
  -7   1   5      863.15      862.92     11.97 o 
  -6   1   5        1.70       -1.44      2.03 o 
  -5   1   5       14.42       17.27      1.95 o 
  -4   1   5       56.18       58.40      2.17 o 
  -3   1   5       17.35       13.35      1.75 o 
  -2   1   5      155.54      153.00      3.11 o 
  -1   1   5        8.30       14.64      1.50 o 
   0   1   5        0.01        2.45      1.46 o 
   1   1   5       56.04       53.16      2.17 o 
   2   1   5     1298.38     1446.51     16.62 o 
   3   1   5     2251.43     2466.95     27.51 o 
   4   1   5     1529.24     1511.44     17.63 o 
   5   1   5       23.69       21.09      2.34 o 
   6   1   5     1081.74     1116.37     15.93 o 
   7   1   5     1092.08     1052.14     14.74 o 
   8   1   5      447.28      479.90      8.60 o 
   9   1   5        0.68       -3.86      3.56 o 
  10   1   5      319.72      317.58      9.65 o 
  11   1   5      167.45      169.90     10.40 o 
  12   1   5        0.13       -6.96      4.64 o 
  13   1   5       31.60       33.49      6.68 o 
  14   1   5      175.53      168.72      9.93 o 
  15   1   5        2.59       -8.94      7.50 o 
 -15   2   5       17.27       15.00      8.96 o 
 -14   2   5       11.16       -3.19      7.51 o 
 -13   2   5      613.54      631.04     23.28 o 
 -12   2   5       60.12       69.02      6.79 o 
 -11   2   5      328.43      348.38     12.64 o 
 -10   2   5      133.94      134.40      5.78 o 
  -9   2   5      807.17      802.60     13.70 o 
  -8   2   5      324.08      353.80      7.69 o 
  -7   2   5      337.93      379.59      6.47 o 
  -6   2   5     2626.84     2647.68     30.39 o 
  -5   2   5     1610.78     1774.61     20.26 o 
  -4   2   5      390.49      364.42      5.63 o 
  -3   2   5        2.84        1.55      1.79 o 
  -2   2   5     1466.51     1464.02     17.95 o 
  -1   2   5        8.08        2.29      1.66 o 
   0   2   5     2140.32     2172.84     26.99 o 
   1   2   5     2423.51     2875.69     33.29 o 
   2   2   5     1731.18     1712.86     20.46 o 
   3   2   5     2492.55     2717.25     42.83 o 
   4   2   5     1021.74     1033.92     12.71 o 
   5   2   5      164.56      180.61      4.40 o 
   6   2   5     2901.99     3127.21     35.35 o 
   7   2   5        3.41       -0.08      3.10 o 
   8   2   5       28.42       19.44      3.84 o 
   9   2   5      113.29      116.36      5.17 o 
  10   2   5       57.28       61.20      4.86 o 
  11   2   5        3.13       -1.15      4.59 o 
  12   2   5       22.08        9.10      7.54 o 
  13   2   5      101.32       94.54      7.72 o 
  14   2   5       17.63        8.22      6.34 o 
  15   2   5       48.34       31.07     10.35 o 
 -15   3   5       88.10       90.69     11.38 o 
 -14   3   5       93.18       87.77     10.47 o 
 -13   3   5       76.10      100.32     20.66 o 
 -12   3   5        0.35        5.07      6.92 o 
 -11   3   5        1.03        2.60      8.13 o 
 -10   3   5       38.25       40.08      4.38 o 
  -9   3   5      710.74      720.96     14.62 o 
  -8   3   5      482.68      558.44      9.32 o 
  -7   3   5      115.97       91.41      4.03 o 
  -6   3   5      110.64      131.53      4.91 o 
  -5   3   5     1523.58     1484.69     17.31 o 
  -4   3   5     1395.84     1440.36     16.65 o 
  -3   3   5      121.24      114.12      3.04 o 
  -2   3   5       71.73       87.91      2.63 o 
  -1   3   5     2884.52     3155.40     36.93 o 
   0   3   5      102.12      135.85      3.10 o 
   1   3   5      273.96      294.38      4.80 o 
   2   3   5      819.86      961.35     12.15 o 
   3   3   5     1968.45     2446.97     28.83 o 
   4   3   5       51.33       58.00      2.84 o 
   5   3   5       36.19       30.23      2.81 o 
   6   3   5      221.60      219.95      5.90 o 
   7   3   5      744.64      757.00     12.22 o 
   8   3   5       73.22       65.93      4.76 o 
   9   3   5        2.57        7.47      3.76 o 
  10   3   5        0.56        1.48      4.03 o 
  11   3   5      149.58      133.12      9.56 o 
  12   3   5        1.02        0.72      5.26 o 
  13   3   5       64.61       64.52      8.39 o 
  14   3   5      112.28      109.36     12.05 o 
 -15   4   5        6.29        6.19      8.41 o 
 -14   4   5        0.03        2.29      8.29 o 
 -13   4   5       59.56       65.78      9.25 o 
 -12   4   5      113.54       92.82      9.46 o 
 -11   4   5        9.38        8.74      5.43 o 
 -10   4   5       12.79       14.93      4.75 o 
  -9   4   5        7.18        4.32      3.90 o 
  -8   4   5      327.25      319.18      7.48 o 
  -7   4   5      317.15      297.09      6.78 o 
  -6   4   5        2.84        3.31      2.82 o 
  -5   4   5     1108.67     1166.12     14.77 o 
  -4   4   5      219.17      205.28      4.29 o 
  -3   4   5      209.94      267.46      4.76 o 
  -2   4   5      302.30      316.31      4.95 o 
  -1   4   5      167.67      165.09      3.53 o 
   0   4   5      160.00      203.41      3.80 o 
   1   4   5    12318.54    13541.80    146.33 o 
   2   4   5     1235.31     1274.51     15.63 o 
   3   4   5        6.92       20.29      1.93 o 
   4   4   5       59.37       58.71      2.66 o 
   5   4   5      251.53      259.20      5.51 o 
   6   4   5       17.89       20.40      3.02 o 
   7   4   5       40.02       45.96      3.74 o 
   8   4   5      115.43      109.80      5.65 o 
   9   4   5      304.97      287.81      9.62 o 
  10   4   5      129.16      123.41      9.27 o 
  11   4   5      178.52      176.21      9.88 o 
  12   4   5       11.52       17.61     10.06 o 
  13   4   5        7.68        7.94      7.44 o 
  14   4   5        8.38        3.97      7.86 o 
 -15   5   5      111.42      107.15     11.76 o 
 -14   5   5      121.31      130.68     11.57 o 
 -13   5   5       46.69       55.36      9.04 o 
 -12   5   5       46.86       42.88      8.39 o 
 -11   5   5       30.91       30.05      5.70 o 
 -10   5   5      154.65      166.94      7.18 o 
  -9   5   5      660.74      679.48     19.88 o 
  -8   5   5      305.75      311.76      8.90 o 
  -7   5   5        0.63       -0.46      3.21 o 
  -6   5   5       32.50       36.19      3.26 o 
  -5   5   5        5.42        8.35      2.42 o 
  -4   5   5       17.50       23.33      2.52 o 
  -3   5   5       34.28       29.58      2.13 o 
  -2   5   5      430.51      502.10      6.78 o 
  -1   5   5        0.81       -0.03      1.56 o 
   0   5   5       20.20       27.13      1.75 o 
   1   5   5       60.85       60.96      2.93 o 
   2   5   5      427.80      441.00      8.02 o 
   3   5   5     1118.85     1231.13     19.22 o 
   4   5   5      765.41      837.02     11.93 o 
   5   5   5      336.52      342.26      6.31 o 
   6   5   5      580.11      588.18      9.38 o 
   7   5   5       40.48       44.97      4.45 o 
   8   5   5       18.54       20.84      4.06 o 
   9   5   5      128.09      119.94      5.98 o 
  10   5   5       33.43       42.37      7.29 o 
  11   5   5        0.18       -2.66      4.79 o 
  12   5   5      375.07      362.13     25.43 o 
  13   5   5       11.70        9.74      7.13 o 
  14   5   5       49.30       36.74      8.48 o 
 -14   6   5       12.20        6.87      8.58 o 
 -13   6   5       10.99        5.92     11.99 o 
 -12   6   5       41.06       44.10      8.25 o 
 -11   6   5       53.23       53.61      6.15 o 
 -10   6   5       67.73       63.43      5.86 o 
  -9   6   5       22.50       25.76      4.72 o 
  -8   6   5      611.78      636.62     14.31 o 
  -7   6   5       42.34       42.88      3.97 o 
  -6   6   5      949.45      921.41     14.07 o 
  -5   6   5       13.99       15.62      2.63 o 
  -4   6   5     1089.53     1076.36     13.71 o 
  -3   6   5      128.62      122.35      3.36 o 
  -2   6   5     1297.69     1242.71     13.74 o 
  -1   6   5      474.91      503.40      6.93 o 
   0   6   5     2178.72     2221.17     26.80 o 
   1   6   5       60.35       59.80      2.79 o 
   2   6   5     1884.83     1859.66     24.22 o 
   3   6   5      291.15      317.61      6.98 o 
   4   6   5        4.63        1.85      2.56 o 
   5   6   5      190.93      208.48      5.69 o 
   6   6   5       58.63       62.13      3.92 o 
   7   6   5       23.93       26.43      3.86 o 
   8   6   5       63.65       53.87      4.70 o 
   9   6   5       63.51       61.28      5.16 o 
  10   6   5        0.74        0.81      4.51 o 
  11   6   5       34.46       30.01      6.19 o 
  12   6   5       59.60       54.65      9.22 o 
  13   6   5        1.44      -10.31      6.92 o 
 -14   7   5       23.19       18.23      8.42 o 
 -13   7   5       85.68       75.19     12.61 o 
 -12   7   5       21.20       17.42      6.92 o 
 -11   7   5      133.42      130.81      8.50 o 
 -10   7   5      189.29      200.86      8.15 o 
  -9   7   5      201.03      217.87      9.85 o 
  -8   7   5       65.09       69.05      5.32 o 
  -7   7   5      293.50      289.67      9.57 o 
  -6   7   5       38.64       44.01      3.57 o 
  -5   7   5      191.54      193.94      5.44 o 
  -4   7   5      550.16      537.25     10.73 o 
  -3   7   5       16.39       17.18      2.27 o 
  -2   7   5      170.28      173.59      3.93 o 
  -1   7   5        1.91       -0.41      1.17 o 
   0   7   5        0.00       -0.45      2.23 o 
   1   7   5       20.55       25.84      2.77 o 
   2   7   5       23.24       23.81      2.75 o 
   3   7   5      858.54      849.36     13.51 o 
   4   7   5        1.68        2.66      2.88 o 
   5   7   5       80.75       84.66      4.11 o 
   6   7   5       69.01       65.61      4.27 o 
   7   7   5        0.23        2.39      3.50 o 
   8   7   5      220.64      210.73      7.03 o 
   9   7   5       28.93       24.89      4.64 o 
  10   7   5        0.49       -3.79      4.53 o 
  11   7   5       10.85        5.02      5.11 o 
  12   7   5       75.01      101.23      7.89 o 
  13   7   5       24.73       30.92      7.46 o 
 -13   8   5        0.10        1.45      8.73 o 
 -12   8   5        0.37       -2.71      7.04 o 
 -11   8   5       29.96       22.10      6.52 o 
 -10   8   5       76.38       62.62      8.72 o 
  -9   8   5       14.34        6.40      4.92 o 
  -8   8   5       73.53       73.69      5.55 o 
  -7   8   5      180.18      167.24      5.65 o 
  -6   8   5       82.78       91.89      4.23 o 
  -5   8   5      671.14      646.21     11.06 o 
  -4   8   5      968.92      913.11     15.68 o 
  -3   8   5       84.36       77.37      4.07 o 
  -2   8   5      382.06      351.23      5.75 o 
  -1   8   5        2.95        4.03      2.17 o 
   0   8   5       91.88       95.42      4.02 o 
   1   8   5       14.50       17.62      3.70 o 
   2   8   5        0.02       -2.87      4.80 o 
   3   8   5       76.58       60.46      5.29 o 
   4   8   5       14.79       10.46      4.36 o 
   5   8   5     1140.15     1067.54     18.36 o 
   6   8   5        0.25        4.53      3.57 o 
   7   8   5      192.50      199.62      6.62 o 
   8   8   5       95.51       83.64      5.24 o 
   9   8   5       96.99       80.98      8.50 o 
  10   8   5      173.50      191.14      8.60 o 
  11   8   5      154.03      159.91      8.81 o 
  12   8   5        1.14        0.58      6.76 o 
 -12   9   5       16.49       23.33      7.12 o 
 -11   9   5       17.47       16.00      6.01 o 
 -10   9   5        0.95        4.97      5.14 o 
  -9   9   5      147.65      131.73      6.78 o 
  -8   9   5      210.08      209.57      8.00 o 
  -7   9   5      144.03      153.08      5.92 o 
  -6   9   5      139.16      123.25      7.44 o 
  -5   9   5      228.35      190.28      5.74 o 
  -4   9   5       79.10       85.59      4.90 o 
  -3   9   5     1032.41      972.98     15.12 o 
  -2   9   5      740.82      718.26     10.83 o 
  -1   9   5        0.20       -2.78      2.39 o 
   0   9   5      545.01      552.43      9.60 o 
   1   9   5      123.23      106.68      5.96 o 
   2   9   5       34.69       32.83      5.12 o 
   3   9   5      164.39      138.36      7.20 o 
   4   9   5        0.03       -1.25      4.85 o 
   5   9   5      108.37       93.22      8.32 o 
   6   9   5      365.04      341.90     16.99 o 
   7   9   5       48.67       44.19      5.44 o 
   8   9   5      452.49      444.07     11.09 o 
   9   9   5        0.01       -2.19      4.38 o 
  10   9   5       24.87       27.24      5.68 o 
  11   9   5       10.32        6.89      5.78 o 
 -11  10   5       21.09       31.79      9.32 o 
 -10  10   5        0.00       -3.19      4.91 o 
  -9  10   5      206.70      213.54     15.31 o 
  -8  10   5       16.98        7.55      6.73 o 
  -7  10   5       22.56       22.29      7.22 o 
  -6  10   5      168.80      180.21      6.72 o 
  -5  10   5        0.14       -2.53      3.43 o 
  -4  10   5      142.73      150.04      7.89 o 
  -3  10   5        0.10       -4.52      3.36 o 
  -2  10   5        5.64        3.65      2.76 o 
  -1  10   5        2.40        1.85      2.74 o 
   0  10   5      476.19      457.15     11.69 o 
   1  10   5        0.30        4.24      6.48 o 
   2  10   5      113.07      117.65      8.83 o 
   3  10   5        6.56        5.28      5.21 o 
   4  10   5      181.49      175.53     11.00 o 
   5  10   5       10.49       16.32      6.03 o 
   6  10   5       73.33       86.19     13.76 o 
   7  10   5       40.20       30.63      4.45 o 
   8  10   5        3.01        4.26      7.33 o 
   9  10   5       49.19       55.25      7.30 o 
  10  10   5        0.15        7.58      7.08 o 
  11  10   5        8.40       14.98     14.56 o 
 -10  11   5        0.45        9.63      7.16 o 
  -9  11   5       25.32       22.95      7.01 o 
  -8  11   5      125.85      129.39      8.26 o 
  -7  11   5        0.61       -4.05      4.94 o 
  -6  11   5      291.81      291.93     13.76 o 
  -5  11   5       25.29       24.49      8.71 o 
  -4  11   5       19.51       14.79      4.19 o 
  -3  11   5        2.06       -1.36      6.32 o 
  -2  11   5       18.77        8.40      5.01 o 
  -1  11   5       18.19       20.69      3.15 o 
   0  11   5       34.27       40.75      5.25 o 
   1  11   5        0.04       -0.48      5.83 o 
   2  11   5        2.80       10.68      5.03 o 
   3  11   5        2.79        1.63      5.09 o 
   4  11   5        0.97       18.25      8.55 o 
   5  11   5        4.20      -12.88      8.59 o 
   6  11   5      198.87      190.02     18.87 o 
   7  11   5      282.33      238.95     21.12 o 
   8  11   5        2.40       -1.53      5.40 o 
   9  11   5       12.18        9.49      7.24 o 
  -9  12   5        4.53        2.79      6.58 o 
  -8  12   5      119.37      126.05      8.81 o 
  -7  12   5       25.02       21.99      5.86 o 
  -6  12   5       11.22        8.52      4.73 o 
  -5  12   5       55.36       43.69      6.70 o 
  -4  12   5        6.81        2.93      3.79 o 
  -3  12   5      208.20      201.48     11.56 o 
  -2  12   5       33.62       29.22      3.85 o 
  -1  12   5      280.48      279.42     14.05 o 
   0  12   5       84.11       93.90      6.20 o 
   1  12   5      541.40      525.48     15.20 o 
   2  12   5       13.25       14.55      6.13 o 
   3  12   5      172.76      178.79     12.77 o 
   4  12   5        4.94       -6.37      6.61 o 
   5  12   5       10.06       15.94     11.14 o 
   6  12   5        1.01      -15.90     10.60 o 
   7  12   5       22.67       23.17     13.22 o 
   8  12   5        1.80        5.44      5.31 o 
  -7  13   5       72.79       69.02      7.01 o 
  -6  13   5       33.63       34.65      5.94 o 
  -5  13   5        8.30        2.34      4.55 o 
  -4  13   5      124.74      128.69      6.15 o 
  -3  13   5        9.64       12.26      4.24 o 
  -2  13   5       62.57       60.32      5.81 o 
  -1  13   5        3.87       -3.91      4.85 o 
   0  13   5        0.66       -2.45      4.93 o 
   1  13   5       18.25       20.82      5.92 o 
   2  13   5      278.57      283.76     11.95 o 
   3  13   5        0.91        0.63      6.85 o 
   4  13   5      242.28      245.23     14.74 o 
   5  13   5        5.14       11.29     10.82 o 
   6  13   5       39.73       34.14     13.59 o 
  -4  14   5       53.80       56.86      6.32 o 
  -3  14   5      165.41      187.30      8.34 o 
  -2  14   5        4.39        2.74      5.70 o 
  -1  14   5       91.71      108.96      6.97 o 
   0  14   5      158.76      159.57      7.45 o 
   1  14   5       63.33       72.91     10.62 o 
   2  14   5      214.40      268.59     20.20 o 
   3  14   5       13.69        2.72     13.31 o 
 -14   0   6       69.11       54.72     11.89 o 
 -12   0   6       55.57       63.03      8.72 o 
 -10   0   6      344.76      360.35     14.33 o 
  -8   0   6       33.93       10.45      7.86 o 
  -6   0   6      471.33      525.91     11.79 o 
  -4   0   6       79.36       96.03      3.86 o 
  -2   0   6     1666.70     1735.89     25.43 o 
   0   0   6      143.37      152.22      4.88 o 
   2   0   6     1611.04     1635.74     26.55 o 
   4   0   6     2900.32     2959.21     52.45 o 
   6   0   6      218.07      221.78      9.43 o 
   8   0   6      357.28      296.04     10.87 o 
  10   0   6      209.00      201.93     12.97 o 
  12   0   6        1.22        2.81      7.15 o 
  14   0   6      184.06      122.19     20.60 o 
 -15   1   6        0.61       -9.74      8.44 o 
 -14   1   6        4.81       15.96      8.66 o 
 -13   1   6      165.15      170.12     13.61 o 
 -12   1   6       20.73       25.53      5.60 o 
 -11   1   6       67.40       79.30      6.14 o 
 -10   1   6      294.14      306.86      9.60 o 
  -9   1   6       80.10       74.80      6.16 o 
  -8   1   6      163.82      176.60      5.20 o 
  -7   1   6      100.55      110.21      4.15 o 
  -6   1   6      198.94      185.46      4.18 o 
  -5   1   6       72.72       58.37      2.50 o 
  -4   1   6      664.22      662.93      8.27 o 
  -3   1   6      872.32      872.46     10.99 o 
  -2   1   6      654.92      700.14      8.64 o 
  -1   1   6      841.87     1017.40     11.57 o 
   0   1   6     3564.83     3738.15     64.68 o 
   1   1   6      240.80      261.41      4.53 o 
   2   1   6     1407.58     1529.02     17.66 o 
   3   1   6       36.21       42.76      2.41 o 
   4   1   6      388.38      411.44      6.88 o 
   5   1   6      239.71      289.32      6.74 o 
   6   1   6       31.85       27.69      3.40 o 
   7   1   6     1335.60     1377.08     20.85 o 
   8   1   6      857.60      825.77     14.56 o 
   9   1   6      122.11      116.34      6.17 o 
  10   1   6      121.24      104.98      7.04 o 
  11   1   6      288.44      286.76      9.42 o 
  12   1   6       30.01       31.79      6.25 o 
  13   1   6      108.52      100.89     12.93 o 
  14   1   6        9.21        5.25      7.26 o 
  15   1   6       56.43       51.87     12.64 o 
 -15   2   6        8.03       14.07      8.93 o 
 -14   2   6       95.07       82.54     10.58 o 
 -13   2   6      208.18      191.41     15.03 o 
 -12   2   6       94.49       79.31      7.06 o 
 -11   2   6       77.58       79.79      6.81 o 
 -10   2   6      548.18      549.25     12.82 o 
  -9   2   6      525.77      533.68     10.58 o 
  -8   2   6      637.70      680.03     12.79 o 
  -7   2   6       43.77       45.31      3.41 o 
  -6   2   6        1.93       -1.63      2.32 o 
  -5   2   6       93.27       88.53      3.27 o 
  -4   2   6        5.95        2.26      1.96 o 
  -3   2   6     2737.28     2821.42     33.55 o 
  -2   2   6      255.23      288.33      5.21 o 
  -1   2   6       39.71       66.84      2.60 o 
   0   2   6      127.16      126.70      3.64 o 
   1   2   6     3173.36     3274.57     37.98 o 
   2   2   6       31.05       43.60      3.10 o 
   3   2   6     8440.82     9367.50    106.13 o 
   4   2   6        0.08        1.05      2.08 o 
   5   2   6      925.17      954.99     12.98 o 
   6   2   6      175.04      182.09      4.98 o 
   7   2   6        7.55        4.77      3.53 o 
   8   2   6        6.69        8.89      4.13 o 
   9   2   6      170.82      159.34      6.23 o 
  10   2   6       32.25       26.44      5.34 o 
  11   2   6      110.79       99.92     12.06 o 
  12   2   6      122.43      115.92      8.94 o 
  13   2   6        0.19        3.59      6.70 o 
  14   2   6        8.24       -1.23      7.65 o 
 -15   3   6       33.04       46.93     10.00 o 
 -14   3   6       67.64       94.07     10.77 o 
 -13   3   6       52.72       42.38      8.70 o 
 -12   3   6      272.33      291.17     21.85 o 
 -11   3   6       16.31       17.04      5.74 o 
 -10   3   6       10.99       13.34      4.30 o 
  -9   3   6      578.17      553.09     11.54 o 
  -8   3   6     1072.40     1024.09     17.10 o 
  -7   3   6      651.31      684.14     11.07 o 
  -6   3   6       69.79       71.71      5.61 o 
  -5   3   6       39.58       43.82      2.64 o 
  -4   3   6     1933.27     1937.15     22.02 o 
  -3   3   6      482.59      467.22      7.37 o 
  -2   3   6     3504.76     3677.79     43.16 o 
  -1   3   6        1.35        3.54      1.93 o 
   0   3   6     2060.14     2348.20     29.32 o 
   1   3   6       19.25        5.71      1.96 o 
   2   3   6      814.23      985.75     13.47 o 
   3   3   6      156.47      169.87      4.40 o 
   4   3   6      386.57      403.84      7.68 o 
   5   3   6       11.14        3.42      2.78 o 
   6   3   6        1.40       -0.94      3.15 o 
   7   3   6        0.06        1.95      3.87 o 
   8   3   6       25.66       24.98      4.24 o 
   9   3   6        3.88        2.41      3.76 o 
  10   3   6      286.97      264.14     11.08 o 
  11   3   6      139.19      138.96     10.93 o 
  12   3   6      127.96      144.05     12.71 o 
  13   3   6      227.22      229.80     15.09 o 
  14   3   6       70.33       55.10      9.05 o 
 -15   4   6        3.80        2.80      8.80 o 
 -14   4   6        0.11       -5.87      8.35 o 
 -13   4   6       11.88       24.54      8.24 o 
 -12   4   6      350.61      362.62     22.00 o 
 -11   4   6      295.31      298.17     13.74 o 
 -10   4   6       33.42       30.79      5.04 o 
  -9   4   6       17.54       20.35      4.08 o 
  -8   4   6       21.81       26.96      4.31 o 
  -7   4   6       50.68       49.41      3.78 o 
  -6   4   6      267.43      265.24      6.01 o 
  -5   4   6        0.01        0.87      2.27 o 
  -4   4   6      196.33      217.75      4.53 o 
  -3   4   6      382.64      447.26      6.95 o 
  -2   4   6     6714.20     7228.71     83.22 o 
  -1   4   6     1478.16     1509.36     18.66 o 
   0   4   6      542.33      538.10      7.45 o 
   1   4   6       16.77       21.55      2.06 o 
   2   4   6      562.06      515.65      8.38 o 
   3   4   6      318.67      389.59      6.45 o 
   4   4   6      672.34      718.76     10.23 o 
   5   4   6      276.22      267.35      6.63 o 
   6   4   6      517.78      504.37      9.85 o 
   7   4   6      210.47      194.93      6.93 o 
   8   4   6      922.06      927.61     16.98 o 
   9   4   6       29.79       41.07      5.96 o 
  10   4   6      369.83      404.29     11.01 o 
  11   4   6       18.90        4.91      6.29 o 
  12   4   6      111.52      124.79     13.93 o 
  13   4   6        0.37        7.32      7.03 o 
  14   4   6        1.05       -0.11      8.52 o 
 -15   5   6       57.61       55.99     10.59 o 
 -14   5   6        0.20       12.48      8.45 o 
 -13   5   6        3.08        9.41      8.88 o 
 -12   5   6      221.04      216.50     15.04 o 
 -11   5   6      167.86      181.65     10.66 o 
 -10   5   6      196.06      205.52     11.13 o 
  -9   5   6      330.91      328.48     11.15 o 
  -8   5   6       14.92       15.46      4.21 o 
  -7   5   6        9.14        6.52      3.41 o 
  -6   5   6        0.04        1.74      3.03 o 
  -5   5   6      954.20      950.43     12.76 o 
  -4   5   6        1.91        1.32      2.45 o 
  -3   5   6      764.23      761.59     10.30 o 
  -2   5   6      957.75      999.16     13.12 o 
  -1   5   6      657.18      676.59      9.33 o 
   0   5   6      656.58      788.59     10.10 o 
   1   5   6      207.50      267.51      4.77 o 
   2   5   6      293.44      298.54      6.24 o 
   3   5   6      439.57      482.51      7.41 o 
   4   5   6       25.54       30.64      2.78 o 
   5   5   6      274.81      276.12      5.91 o 
   6   5   6        7.36       -1.04      3.57 o 
   7   5   6       43.85       59.46      5.16 o 
   8   5   6      300.49      307.57      9.53 o 
   9   5   6      249.73      240.33      7.96 o 
  10   5   6        0.48        0.39      4.51 o 
  11   5   6       73.08       74.37      6.87 o 
  12   5   6        6.05        5.44      6.90 o 
  13   5   6       62.54       55.36      9.81 o 
  14   5   6       13.26       14.22      9.14 o 
 -14   6   6        3.03       -4.57      8.24 o 
 -13   6   6       13.05       19.40      8.40 o 
 -12   6   6        0.36       -3.19      6.94 o 
 -11   6   6        0.02       -2.23      5.19 o 
 -10   6   6      135.03      137.37      7.34 o 
  -9   6   6      152.14      160.59      8.45 o 
  -8   6   6       23.92       21.67      4.34 o 
  -7   6   6      510.82      487.33     12.43 o 
  -6   6   6        0.25       -0.78      3.41 o 
  -5   6   6      231.15      215.69      5.34 o 
  -4   6   6      280.29      299.89      5.68 o 
  -3   6   6      516.16      520.21      7.55 o 
  -2   6   6      146.27      149.19      3.73 o 
  -1   6   6     2127.54     2079.19     22.82 o 
   0   6   6       19.74       18.02      2.09 o 
   1   6   6      124.18      115.19      4.59 o 
   2   6   6      450.30      496.59      8.48 o 
   3   6   6       22.49       17.07      2.46 o 
   4   6   6       30.51       33.26      2.79 o 
   5   6   6       88.85       88.70      4.23 o 
   6   6   6       99.86       82.99      4.68 o 
   7   6   6      180.65      169.64      6.48 o 
   8   6   6      275.53      268.04      8.73 o 
   9   6   6      369.23      378.96     11.34 o 
  10   6   6        2.13        5.91      5.01 o 
  11   6   6      106.79      121.21     11.60 o 
  12   6   6      148.75      152.86     12.87 o 
  13   6   6       64.64       65.07     10.12 o 
 -14   7   6       77.74       69.11     11.84 o 
 -13   7   6       10.70        6.94      7.90 o 
 -12   7   6       76.82       90.00      9.62 o 
 -11   7   6      150.77      152.37      8.71 o 
 -10   7   6      108.02      105.31      6.78 o 
  -9   7   6        0.91        2.92      4.58 o 
  -8   7   6      607.14      601.95     16.43 o 
  -7   7   6      239.27      238.40      6.64 o 
  -6   7   6      159.24      163.45      5.25 o 
  -5   7   6      159.92      161.05      5.05 o 
  -4   7   6      315.73      329.23      8.30 o 
  -3   7   6      102.14      124.32      4.12 o 
  -2   7   6       82.25       85.41      3.71 o 
  -1   7   6      259.94      238.06      5.19 o 
   0   7   6      292.41      270.34      4.97 o 
   1   7   6       38.75       47.15      3.36 o 
   2   7   6      411.79      391.37      8.02 o 
   3   7   6        7.32        6.35      3.09 o 
   4   7   6      268.22      282.97      7.99 o 
   5   7   6      322.04      298.40      8.22 o 
   6   7   6        2.00        3.78      3.31 o 
   7   7   6       37.15       31.96      4.36 o 
   8   7   6       17.82       25.25      4.79 o 
   9   7   6        1.20        0.12      4.47 o 
  10   7   6      174.05      203.23      8.47 o 
  11   7   6       11.26       11.48      5.78 o 
  12   7   6       11.04       10.31      7.92 o 
  13   7   6       24.90       36.34      8.96 o 
 -13   8   6       45.47       43.27     11.53 o 
 -12   8   6       19.67       18.99      7.40 o 
 -11   8   6       20.51       16.66      6.24 o 
 -10   8   6       10.40        3.41      5.32 o 
  -9   8   6       16.51       12.58      5.09 o 
  -8   8   6      132.96      125.61      6.71 o 
  -7   8   6      280.80      291.06      9.24 o 
  -6   8   6       10.83        4.78      3.46 o 
  -5   8   6      318.64      285.07      7.13 o 
  -4   8   6        0.03        4.00      3.06 o 
  -3   8   6      120.72      126.24      4.22 o 
  -2   8   6        0.50        0.38      3.02 o 
  -1   8   6       91.47       98.73      4.08 o 
   0   8   6      341.56      322.53      6.24 o 
   1   8   6      319.01      299.97      7.33 o 
   2   8   6     2712.78     2572.53     38.50 o 
   3   8   6      124.07      126.95      4.50 o 
   4   8   6      527.53      535.68     11.11 o 
   5   8   6      240.69      230.70      6.72 o 
   6   8   6        0.12        6.84      3.36 o 
   7   8   6        8.86       12.35      3.87 o 
   8   8   6      110.27      110.03      5.86 o 
   9   8   6       71.71       58.11      5.89 o 
  10   8   6      113.96      107.81      7.48 o 
  11   8   6       25.76       15.11      8.33 o 
  12   8   6       22.75       26.96      9.30 o 
 -12   9   6        3.12       -2.45      6.83 o 
 -11   9   6       39.92       42.12      6.78 o 
 -10   9   6       23.25       19.91      5.81 o 
  -9   9   6        6.48        6.53      4.88 o 
  -8   9   6        8.52       13.98      4.72 o 
  -7   9   6      104.13      102.98      5.92 o 
  -6   9   6      224.82      201.54      8.76 o 
  -5   9   6       24.62       22.38      3.51 o 
  -4   9   6      139.22      158.50      6.29 o 
  -3   9   6       55.00       59.98      3.91 o 
  -2   9   6       63.14       54.44      3.40 o 
  -1   9   6       96.05       99.06      4.36 o 
   0   9   6      150.95      140.42      6.05 o 
   1   9   6      262.01      255.28      7.57 o 
   2   9   6       29.62       31.31      5.29 o 
   3   9   6       17.88       12.80      5.22 o 
   4   9   6       24.48       19.63      9.34 o 
   5   9   6      293.87      294.93     12.84 o 
   6   9   6        2.61        6.62      4.09 o 
   7   9   6       95.61      104.50      5.10 o 
   8   9   6        0.63        1.61      3.95 o 
   9   9   6        2.47        4.78      5.51 o 
  10   9   6       64.86       74.51      6.69 o 
  11   9   6       26.15       26.65      8.13 o 
 -11  10   6        4.54        8.46      7.93 o 
 -10  10   6        0.07       -3.33      5.06 o 
  -9  10   6       11.04        5.12      5.12 o 
  -8  10   6       45.23       45.56      5.06 o 
  -7  10   6        1.56       -5.64      3.76 o 
  -6  10   6        1.83        0.14      3.37 o 
  -5  10   6       21.93       24.91      3.55 o 
  -4  10   6       49.22       39.47      5.28 o 
  -3  10   6      729.76      685.85     12.06 o 
  -2  10   6        6.26        1.61      3.08 o 
  -1  10   6        7.01        5.63      3.03 o 
   0  10   6       21.14       16.60      2.80 o 
   1  10   6      101.33       89.68      6.32 o 
   2  10   6        3.41        3.71      5.61 o 
   3  10   6      499.43      462.99     15.25 o 
   4  10   6       13.72       21.32      7.10 o 
   5  10   6      214.95      211.19     13.49 o 
   6  10   6       38.47        5.32     11.44 o 
   7  10   6       47.74       53.51      7.66 o 
   8  10   6      102.11       95.89      7.63 o 
   9  10   6       32.00       41.58      7.36 o 
  10  10   6       19.66       22.91      7.73 o 
 -10  11   6       18.03        8.76      7.57 o 
  -9  11   6      258.39      254.04     11.94 o 
  -8  11   6       10.28        8.63      8.84 o 
  -7  11   6       56.71       59.97     14.14 o 
  -6  11   6      117.05      117.31      7.37 o 
  -5  11   6       14.67       12.06      4.36 o 
  -4  11   6       90.82       91.70      6.28 o 
  -3  11   6      225.40      230.65      6.31 o 
  -2  11   6      407.38      405.27      8.51 o 
  -1  11   6        0.51       -2.87      2.91 o 
   0  11   6      118.60      120.84      5.02 o 
   1  11   6        8.40        3.81      6.41 o 
   2  11   6       80.67       93.19      7.33 o 
   3  11   6       23.24       28.67      5.94 o 
   4  11   6       42.14       36.02     10.48 o 
   5  11   6        0.03       13.89     11.25 o 
   6  11   6       39.45       23.13     11.92 o 
   7  11   6       38.01       29.65      5.43 o 
   8  11   6       14.77       16.69      6.13 o 
   9  11   6       32.52       29.02      7.15 o 
  -8  12   6        0.26        0.52      6.43 o 
  -7  12   6       14.68       16.30      6.28 o 
  -6  12   6       52.33       52.89      6.16 o 
  -5  12   6        0.75       -6.72      4.48 o 
  -4  12   6       89.13      101.01      8.75 o 
  -3  12   6       44.85       48.90      4.78 o 
  -2  12   6      271.89      254.26      7.75 o 
  -1  12   6       29.34       29.43      5.15 o 
   0  12   6      225.59      217.62      6.88 o 
   1  12   6       42.28       45.72      6.44 o 
   2  12   6       30.84       24.75      6.80 o 
   3  12   6        8.75        5.13      6.72 o 
   4  12   6      175.76      167.58     13.44 o 
   5  12   6        2.82        6.23     11.25 o 
   6  12   6        2.74       -7.46     11.68 o 
   7  12   6       14.60       21.88      6.47 o 
   8  12   6      156.19      170.13      8.95 o 
  -7  13   6      170.06      173.75      9.51 o 
  -6  13   6        0.00       -1.59      5.84 o 
  -5  13   6      132.49      137.11      7.55 o 
  -4  13   6        0.22       -1.68      4.67 o 
  -3  13   6      103.26       91.89      5.64 o 
  -2  13   6      108.74      127.03      7.30 o 
  -1  13   6        8.09        5.80      5.35 o 
   0  13   6        2.78        0.21      3.98 o 
   1  13   6       41.97       41.73     10.68 o 
   2  13   6        9.30        3.39      6.48 o 
   3  13   6        1.62       -1.20      6.75 o 
   4  13   6        0.39       13.74     11.16 o 
   5  13   6        0.06       -4.67     10.93 o 
   6  13   6       36.22       26.63     13.61 o 
  -3  14   6        4.82        8.38     10.23 o 
  -2  14   6       20.11       11.39      6.19 o 
  -1  14   6      239.05      265.08      9.91 o 
   0  14   6       32.71       26.52      6.70 o 
   1  14   6      108.92      117.54      6.82 o 
   2  14   6      114.37      136.86      9.22 o 
 -15   0   7       48.83       64.86     18.71 o 
 -13   0   7      177.43      204.24     15.26 o 
 -11   0   7       92.90      102.38      9.62 o 
  -9   0   7        2.32       -5.71      6.51 o 
  -7   0   7      510.78      575.94     13.51 o 
  -5   0   7        0.19       -0.54      2.26 o 
  -3   0   7        0.62        1.14      2.39 o 
  -1   0   7      336.64      377.61      7.48 o 
   3   0   7       77.35       75.92      4.60 o 
   5   0   7     1565.41     1495.66     28.91 o 
   7   0   7       13.33        9.85      5.37 o 
   9   0   7      343.05      309.91     22.13 o 
  11   0   7        0.04       -1.87      8.46 o 
  13   0   7       16.61       12.14     15.53 o 
 -15   1   7        0.19       10.80      8.64 o 
 -14   1   7        1.73        2.14      8.53 o 
 -13   1   7        2.28       -1.94      5.89 o 
 -12   1   7        5.21       14.73      6.08 o 
 -11   1   7       71.45       81.36      6.45 o 
 -10   1   7        1.06       -2.61      4.52 o 
  -9   1   7       92.96       93.79      5.18 o 
  -8   1   7       33.45       28.14      3.80 o 
  -7   1   7      263.89      272.31      6.14 o 
  -6   1   7      472.21      467.93      7.24 o 
  -5   1   7     2152.62     2205.42     23.57 o 
  -4   1   7      567.62      662.33      8.49 o 
  -3   1   7       14.85       11.72      1.83 o 
  -2   1   7      750.02      729.10      9.97 o 
  -1   1   7     6813.20     7272.86    145.03 o 
   0   1   7      457.76      485.29      7.28 o 
   1   1   7      455.89      487.66      7.03 o 
   2   1   7       15.45       12.64      2.12 o 
   3   1   7       96.33       81.16      3.31 o 
   4   1   7     1526.98     1771.97     21.98 o 
   5   1   7      459.35      485.45      8.81 o 
   6   1   7      595.07      609.73     10.65 o 
   7   1   7      527.20      538.16     10.96 o 
   8   1   7       24.64       26.40      4.82 o 
   9   1   7       42.72       32.12      5.88 o 
  10   1   7      576.79      555.93     22.94 o 
  11   1   7        8.11        9.37      6.07 o 
  12   1   7      238.96      238.51     32.57 o 
  13   1   7       81.64       69.20     12.90 o 
  14   1   7        3.44        7.65      9.08 o 
 -15   2   7        8.05        3.94      8.95 o 
 -14   2   7       95.47       91.23     11.98 o 
 -13   2   7      226.24      181.73     14.08 o 
 -12   2   7        0.10       -1.31      5.46 o 
 -11   2   7      121.96      130.52      7.72 o 
 -10   2   7      209.70      203.86      8.74 o 
  -9   2   7       23.74       24.53      4.55 o 
  -8   2   7      100.42       87.84      5.29 o 
  -7   2   7        8.54        5.59      3.11 o 
  -6   2   7       11.00        6.17      2.63 o 
  -5   2   7      974.60      994.52     13.35 o 
  -4   2   7      837.72      862.18     12.18 o 
  -3   2   7     1123.91     1171.21     15.27 o 
  -2   2   7     1588.11     1718.56     21.30 o 
  -1   2   7       17.19       23.35      2.35 o 
   0   2   7     4548.02     5041.43     61.40 o 
   1   2   7        0.17        1.64      2.08 o 
   2   2   7     1332.14     1469.65     19.42 o 
   3   2   7       51.64       51.75      4.21 o 
   4   2   7      143.42      130.70      4.20 o 
   5   2   7      261.28      284.30      6.65 o 
   6   2   7      117.44      119.43      5.15 o 
   7   2   7       72.91       62.02      5.01 o 
   8   2   7      643.63      620.18     14.21 o 
   9   2   7      129.44      112.00      6.77 o 
  10   2   7      179.39      173.89     16.68 o 
  11   2   7       19.17       15.53      8.09 o 
  12   2   7        0.66        1.39      7.14 o 
  13   2   7       24.09       12.81      8.85 o 
  14   2   7        1.01        2.58      8.85 o 
 -15   3   7        1.01        0.71      8.57 o 
 -14   3   7       49.55       42.95      9.50 o 
 -13   3   7       48.28       58.08      9.07 o 
 -12   3   7      512.79      535.69     18.79 o 
 -11   3   7      338.47      351.59     15.48 o 
 -10   3   7      175.13      179.06      7.41 o 
  -9   3   7       23.51       19.86      4.23 o 
  -8   3   7        6.30       -1.81      3.99 o 
  -7   3   7      620.12      596.24      9.82 o 
  -6   3   7      888.08      934.81     13.03 o 
  -5   3   7     2162.16     2221.26     25.32 o 
  -4   3   7        3.81        5.82      2.31 o 
  -3   3   7     4348.37     4547.37     53.33 o 
  -2   3   7      461.14      422.75      7.01 o 
  -1   3   7     1956.25     2151.82     26.08 o 
   0   3   7     1130.32     1150.96     15.54 o 
   1   3   7       16.15        9.44      2.28 o 
   2   3   7      389.67      440.83      7.53 o 
   3   3   7      256.04      239.18      5.47 o 
   4   3   7       75.90       75.89      3.86 o 
   5   3   7      768.79      797.20     12.36 o 
   6   3   7       49.97       48.79      3.97 o 
   7   3   7        0.85       -5.78      4.09 o 
   8   3   7        0.36        0.98      3.94 o 
   9   3   7      191.23      207.13     10.61 o 
  10   3   7      189.29      172.00     17.03 o 
  11   3   7       59.57       41.18      8.09 o 
  12   3   7       48.69       62.65      9.03 o 
  13   3   7        0.14        8.99      8.77 o 
  14   3   7       12.04       12.82      8.95 o 
 -15   4   7      168.83      169.91     13.76 o 
 -14   4   7      225.66      240.40     14.51 o 
 -13   4   7       75.24       55.75     11.47 o 
 -12   4   7       34.56       30.79      8.05 o 
 -11   4   7      119.06      122.43     11.58 o 
 -10   4   7       23.98       24.65      5.11 o 
  -9   4   7      199.56      195.00      6.66 o 
  -8   4   7      114.66      107.51      5.42 o 
  -7   4   7      484.17      520.92      9.52 o 
  -6   4   7       63.56       80.94      3.60 o 
  -5   4   7      142.88      186.26      4.62 o 
  -4   4   7      141.57      136.77      4.94 o 
  -3   4   7      119.76      137.92      3.97 o 
  -2   4   7        0.31        0.26      2.21 o 
  -1   4   7       98.19       85.17      3.16 o 
   0   4   7      752.48      877.19     11.90 o 
   1   4   7      277.09      261.48      5.98 o 
   2   4   7      190.73      198.75      5.18 o 
   3   4   7      643.79      698.94     10.72 o 
   4   4   7      310.17      317.15      6.83 o 
   5   4   7      536.59      505.90      9.66 o 
   6   4   7      104.63      100.04      4.60 o 
   7   4   7     1385.49     1373.03     24.56 o 
   8   4   7        3.19       10.04     11.05 o 
   9   4   7      674.93      654.06     16.76 o 
  10   4   7        6.32        3.09      6.05 o 
  11   4   7      125.26      126.31     10.55 o 
  12   4   7       18.34       17.91      8.15 o 
  13   4   7        0.64      -12.26      8.17 o 
  14   4   7       23.09       25.50      9.75 o 
 -14   5   7        0.52       -4.95      8.26 o 
 -13   5   7      177.64      187.55     12.83 o 
 -12   5   7      211.09      212.25     12.59 o 
 -11   5   7        1.29        5.21      5.90 o 
 -10   5   7        2.02        7.89      4.97 o 
  -9   5   7        2.41        4.31      4.38 o 
  -8   5   7      188.24      208.04      7.26 o 
  -7   5   7        0.16       -2.74      3.28 o 
  -6   5   7     1030.87      987.79     13.74 o 
  -5   5   7      505.32      546.08      8.37 o 
  -4   5   7     1920.16     1949.63     23.48 o 
  -3   5   7        1.97        1.69      2.59 o 
  -2   5   7       12.45       33.22      3.12 o 
  -1   5   7      292.92      324.25      6.11 o 
   0   5   7        0.98        6.91      2.39 o 
   1   5   7      168.89      190.75      4.47 o 
   2   5   7      887.67      943.36     12.64 o 
   3   5   7       93.27       67.03      4.26 o 
   4   5   7       71.68       57.45      3.29 o 
   5   5   7     1352.91     1369.38     27.63 o 
   6   5   7       54.38       50.38      4.96 o 
   7   5   7      305.75      302.09     12.04 o 
   8   5   7        3.00       -0.36      4.95 o 
   9   5   7       20.08       11.91      5.07 o 
  10   5   7       50.75       66.93      7.13 o 
  11   5   7        5.22        7.05     10.13 o 
  12   5   7       22.52       17.88      8.89 o 
  13   5   7      117.23      125.09     12.04 o 
 -14   6   7       72.42       81.10     10.53 o 
 -13   6   7       26.71       26.35      8.92 o 
 -12   6   7        0.07       -7.07      7.01 o 
 -11   6   7      178.93      188.78     14.44 o 
 -10   6   7      123.60      113.65      6.94 o 
  -9   6   7       21.92       25.22      4.88 o 
  -8   6   7        0.14        0.50      4.10 o 
  -7   6   7        2.22        3.23      3.50 o 
  -6   6   7       22.55       21.38      3.77 o 
  -5   6   7      144.52      148.31      4.76 o 
  -4   6   7       52.64       42.02      4.02 o 
  -3   6   7        5.04        3.20      2.72 o 
  -2   6   7      156.65      169.48      4.46 o 
  -1   6   7        7.24        6.70      2.70 o 
   0   6   7       67.30       83.27      4.44 o 
   1   6   7       16.58       26.91      2.58 o 
   2   6   7      666.26      723.87     10.56 o 
   3   6   7        1.28       -0.38      2.39 o 
   4   6   7     1002.61      967.60     15.16 o 
   5   6   7     1004.62     1050.79     18.26 o 
   6   6   7      108.80      108.32      5.46 o 
   7   6   7       22.83       15.40      4.36 o 
   8   6   7      401.10      357.98     12.98 o 
   9   6   7       74.66       85.56      6.36 o 
  10   6   7       21.83       37.56      6.97 o 
  11   6   7       75.13       76.24      7.98 o 
  12   6   7      106.41      117.79     19.20 o 
  13   6   7        0.72        9.03      8.74 o 
 -13   7   7        0.47       -0.25      7.66 o 
 -12   7   7       14.76        2.29      7.87 o 
 -11   7   7      170.73      183.94      9.56 o 
 -10   7   7      115.48      132.63     10.57 o 
  -9   7   7      145.89      157.34      7.36 o 
  -8   7   7      214.16      200.48      7.90 o 
  -7   7   7      135.34      123.77      5.51 o 
  -6   7   7       38.35       37.25      4.44 o 
  -5   7   7      171.61      164.91      5.47 o 
  -4   7   7      588.95      554.91      9.82 o 
  -3   7   7      121.15      106.95      4.51 o 
  -2   7   7       45.31       47.70      3.89 o 
  -1   7   7     2071.77     1958.88     24.24 o 
   0   7   7      470.62      467.58      8.36 o 
   1   7   7     1023.76      987.27     13.52 o 
   2   7   7      374.47      340.34      6.46 o 
   3   7   7      309.51      329.03      6.96 o 
   4   7   7      215.35      170.29      5.85 o 
   5   7   7      142.78      100.43      5.11 o 
   6   7   7      316.98      279.56      8.87 o 
   7   7   7      526.41      547.81     12.61 o 
   8   7   7       46.37       48.95      5.33 o 
   9   7   7      102.14      101.43      6.52 o 
  10   7   7       88.79       91.40      7.49 o 
  11   7   7       32.35       28.23      8.28 o 
  12   7   7        6.72        1.34      8.20 o 
 -13   8   7        1.59       -3.87     10.89 o 
 -12   8   7       64.71       62.57     10.84 o 
 -11   8   7       33.57       42.96      6.99 o 
 -10   8   7       75.45       99.04     12.46 o 
  -9   8   7        2.04       -1.61      4.87 o 
  -8   8   7       33.15       36.50      5.46 o 
  -7   8   7      253.17      265.88      8.82 o 
  -6   8   7       21.29       21.98      3.92 o 
  -5   8   7      125.70      132.68      5.16 o 
  -4   8   7       37.08       35.79      4.11 o 
  -3   8   7      476.87      444.22      9.26 o 
  -2   8   7       70.03       64.29      4.13 o 
  -1   8   7      888.04      838.03     13.45 o 
   0   8   7      496.74      488.40      9.12 o 
   1   8   7      401.01      353.11      7.29 o 
   2   8   7      108.82      111.51      4.05 o 
   3   8   7        2.41        6.07      2.60 o 
   4   8   7       16.85       12.60      4.06 o 
   5   8   7       53.70       48.39      4.13 o 
   6   8   7      172.82      179.60      6.66 o 
   7   8   7       75.97       77.08      5.24 o 
   8   8   7       20.82       12.26      4.53 o 
   9   8   7      297.84      297.37     11.60 o 
  10   8   7       67.86       75.78      7.29 o 
  11   8   7        2.37       -9.81      6.54 o 
  12   8   7      119.24      111.17     11.83 o 
 -12   9   7        3.23       -8.93     13.77 o 
 -11   9   7       55.45       62.45      7.44 o 
 -10   9   7        2.09        0.32      5.56 o 
  -9   9   7        0.31       -7.20      4.80 o 
  -8   9   7        2.58        5.67      4.73 o 
  -7   9   7      208.83      216.64      8.27 o 
  -6   9   7        1.31       -4.64      3.73 o 
  -5   9   7        4.28        1.27      3.61 o 
  -4   9   7       17.19       13.98      4.31 o 
  -3   9   7        8.01        1.37      3.40 o 
  -2   9   7      609.15      592.04     10.65 o 
  -1   9   7      586.15      556.56     10.45 o 
   0   9   7      101.22       97.91      4.24 o 
   1   9   7        0.38       -4.16      2.77 o 
   2   9   7        2.89        1.38      2.85 o 
   3   9   7        2.23        1.62      5.01 o 
   4   9   7        5.57        6.94      3.94 o 
   5   9   7       13.20       10.27      3.34 o 
   6   9   7        0.15        3.64      3.43 o 
   7   9   7       51.17       45.31      4.71 o 
   8   9   7        5.30        2.16      6.51 o 
   9   9   7       75.39       78.39      6.56 o 
  10   9   7        0.13       -3.06      5.65 o 
  11   9   7       30.91       27.08      7.93 o 
 -11  10   7        9.00        7.79      6.13 o 
 -10  10   7       59.89       79.81      7.10 o 
  -9  10   7       43.66       42.81      6.03 o 
  -8  10   7       94.93       87.32      6.31 o 
  -7  10   7       26.24       33.53      4.81 o 
  -6  10   7      126.71      121.80      7.84 o 
  -5  10   7        7.53        5.83      3.61 o 
  -4  10   7        8.69        5.70      3.68 o 
  -3  10   7      210.85      217.59      6.62 o 
  -2  10   7       38.90       35.62      3.87 o 
  -1  10   7        5.79        4.76      3.46 o 
   0  10   7      236.57      212.98      5.73 o 
   1  10   7        2.98        4.23      2.83 o 
   2  10   7      344.10      330.93     12.99 o 
   3  10   7       25.31       22.90      6.63 o 
   4  10   7      142.53      147.42     11.37 o 
   5  10   7       94.65       88.40      8.91 o 
   6  10   7       39.30       36.95      5.27 o 
   7  10   7        2.96       14.80      5.70 o 
   8  10   7       34.21       43.68      7.12 o 
   9  10   7       23.77       28.81     10.98 o 
  10  10   7       12.63        2.17      7.68 o 
 -10  11   7       55.04       67.14     13.94 o 
  -9  11   7       24.53       18.81      7.47 o 
  -8  11   7       10.19        5.06      6.66 o 
  -7  11   7       67.84       67.39      8.90 o 
  -6  11   7      294.81      283.07     10.32 o 
  -5  11   7      603.56      615.08     14.86 o 
  -4  11   7        0.48       -2.16      3.43 o 
  -3  11   7      169.84      173.42      5.87 o 
  -2  11   7        5.19       -0.66      3.39 o 
  -1  11   7      166.26      166.50      5.70 o 
   0  11   7       52.66       36.76      4.35 o 
   1  11   7      161.97      146.82      6.19 o 
   2  11   7       14.61       11.67      5.50 o 
   3  11   7      123.91      136.53      8.21 o 
   4  11   7        9.23      -11.52      7.68 o 
   5  11   7       60.27       66.44     14.47 o 
   6  11   7       51.48       52.58      5.81 o 
   7  11   7        6.60        8.26      5.80 o 
   8  11   7       12.44       19.16      6.69 o 
   9  11   7        5.19       11.56     10.46 o 
  -8  12   7       43.91       45.85     14.68 o 
  -7  12   7        6.52        1.83      7.04 o 
  -6  12   7       10.03       11.94      6.34 o 
  -5  12   7        0.00       -4.87      4.86 o 
  -4  12   7        2.10       10.73      6.42 o 
  -3  12   7       36.57       37.62      4.99 o 
  -2  12   7       15.86       11.99      3.63 o 
  -1  12   7       18.29       28.80      7.08 o 
   0  12   7       17.79       10.97      4.22 o 
   1  12   7        8.96        5.15      4.05 o 
   2  12   7       12.47       17.31      6.77 o 
   3  12   7       84.00       88.30      8.86 o 
   4  12   7        1.12       15.36     11.57 o 
   5  12   7      240.71      259.81     21.87 o 
   6  12   7        4.71       13.68      5.20 o 
   7  12   7       40.25       31.56      6.22 o 
  -6  13   7       52.88       47.90      7.19 o 
  -5  13   7      114.94      117.16      7.54 o 
  -4  13   7       14.63        7.57      6.73 o 
  -3  13   7       16.46       18.74      4.95 o 
  -2  13   7       57.54       78.83     10.65 o 
  -1  13   7        0.16        1.73      5.63 o 
   0  13   7       37.28       43.44      5.03 o 
   1  13   7       15.54       16.96      4.67 o 
   2  13   7       44.48       40.74     10.13 o 
   3  13   7       27.90       18.93     11.63 o 
   4  13   7       19.10       18.74     12.14 o 
   5  13   7       34.20       35.11     12.63 o 
  -2  14   7      178.44      203.95      9.42 o 
  -1  14   7        8.61       16.95      6.36 o 
   0  14   7       61.37       74.05      6.95 o 
   1  14   7        7.56        3.32      5.62 o 
 -14   0   8       37.14       42.67     13.88 o 
 -12   0   8       13.79       -1.38      7.70 o 
 -10   0   8      301.33      288.17     25.42 o 
  -8   0   8      982.85      982.88     21.76 o 
  -6   0   8       85.54       88.94      5.83 o 
  -4   0   8     5242.54     5420.56     77.94 o 
  -2   0   8      692.03      692.47     14.55 o 
   0   0   8     1609.42     1802.45     26.81 o 
   2   0   8      238.56      266.82      9.98 o 
   4   0   8      529.47      654.67     16.75 o 
   6   0   8      331.52      354.80     11.50 o 
   8   0   8      149.81      114.47     10.52 o 
  10   0   8       14.44       -0.41      8.33 o 
  12   0   8      799.07      798.31     43.51 o 
  14   0   8       20.24       15.90     15.30 o 
 -15   1   8       22.88       25.32      9.88 o 
 -14   1   8        8.26       10.14      8.63 o 
 -13   1   8       22.81       24.82      7.52 o 
 -12   1   8        8.16       18.72      6.17 o 
 -11   1   8        7.93        8.48      5.61 o 
 -10   1   8        4.73        7.59      5.16 o 
  -9   1   8        1.21       -4.91      4.74 o 
  -8   1   8      740.62      751.38     14.07 o 
  -7   1   8      329.43      357.01      8.36 o 
  -6   1   8       87.90       78.88      3.63 o 
  -5   1   8      590.37      563.42      7.98 o 
  -4   1   8     2798.09     2929.48     32.17 o 
  -3   1   8      143.71      149.52      3.84 o 
  -1   1   8      208.14      191.74      4.94 o 
   0   1   8      136.65      111.12      3.23 o 
   1   1   8      423.72      574.82      8.16 o 
   2   1   8       10.59        3.74      2.19 o 
   3   1   8      337.92      315.17      6.26 o 
   4   1   8      510.81      542.13      9.48 o 
   5   1   8      287.50      292.09      7.10 o 
   6   1   8      816.01      815.33     13.20 o 
   7   1   8      555.43      524.61     11.95 o 
   8   1   8      241.83      227.03      8.47 o 
   9   1   8      708.70      652.38     33.31 o 
  10   1   8      427.06      410.69     16.13 o 
  11   1   8       28.98       30.05      6.89 o 
  12   1   8       46.54       41.33     13.80 o 
  13   1   8       88.16       82.41     10.63 o 
  14   1   8        8.05       -3.17     12.21 o 
 -15   2   8       65.87       70.72     11.17 o 
 -14   2   8        0.01       -3.06     10.27 o 
 -13   2   8       49.95       51.52     12.87 o 
 -12   2   8       13.31        7.89      5.99 o 
 -11   2   8      112.29      108.36      7.77 o 
 -10   2   8        1.12       -1.06      4.99 o 
  -9   2   8      254.84      258.62     12.87 o 
  -8   2   8      131.96      116.44      5.82 o 
  -7   2   8      735.87      731.16     10.74 o 
  -6   2   8        0.59        2.02      2.97 o 
  -5   2   8        2.73        1.10      2.59 o 
  -4   2   8       20.79       15.28      2.49 o 
  -3   2   8      253.48      319.77      6.31 o 
  -2   2   8       62.59       72.69      3.17 o 
  -1   2   8      105.37      143.35      5.06 o 
   0   2   8       48.62       49.50      3.12 o 
   1   2   8        0.12       -2.02      1.72 o 
   2   2   8      826.98      889.95     12.14 o 
   3   2   8       69.93       65.87      3.29 o 
   4   2   8       11.32       11.58      2.96 o 
   5   2   8      274.27      295.57      7.18 o 
   6   2   8       12.98        9.36      4.23 o 
   7   2   8      568.68      592.18     12.76 o 
   8   2   8       18.50       14.23      4.47 o 
   9   2   8        0.14        2.55      5.47 o 
  10   2   8        1.84        6.04      5.62 o 
  11   2   8        0.07       -3.76      7.08 o 
  12   2   8       13.36        9.02      8.56 o 
  13   2   8        4.76       -3.63      7.75 o 
  14   2   8        5.50       -6.05      8.24 o 
 -15   3   8      118.29      106.41     12.00 o 
 -14   3   8       54.37       64.47     16.74 o 
 -13   3   8       38.41       39.03     10.93 o 
 -12   3   8      129.94      114.57     10.49 o 
 -11   3   8        5.64        0.56      6.44 o 
 -10   3   8       28.38       34.93      5.66 o 
  -9   3   8      103.22      101.13      5.68 o 
  -8   3   8      188.17      208.23      7.02 o 
  -7   3   8       33.91       36.47      3.55 o 
  -6   3   8     2163.23     2212.55     28.43 o 
  -5   3   8      116.63      115.64      4.08 o 
  -4   3   8     1602.57     1730.62     22.02 o 
  -3   3   8      642.91      650.03      9.88 o 
  -2   3   8      171.92      167.10      4.38 o 
  -1   3   8     1062.20     1120.16     14.88 o 
   0   3   8      512.22      474.82      8.08 o 
   1   3   8      306.19      329.14      6.59 o 
   2   3   8      948.04      959.68     13.78 o 
   3   3   8      114.41      117.53      4.49 o 
   4   3   8      929.18      984.64     14.51 o 
   5   3   8      302.75      280.12      7.05 o 
   6   3   8        8.21        7.48      4.50 o 
   7   3   8        0.12        1.79      3.96 o 
   8   3   8        7.36        6.23      4.09 o 
   9   3   8        1.68       -8.22      5.48 o 
  10   3   8       26.25       28.90      7.51 o 
  11   3   8       37.50       19.16      7.67 o 
  12   3   8       34.34       54.15     16.91 o 
  13   3   8       33.30       18.13      9.05 o 
  14   3   8       12.13       18.06      9.26 o 
 -15   4   8       13.84       33.68     10.03 o 
 -14   4   8      152.75      136.30     12.51 o 
 -13   4   8        2.68        5.03      9.72 o 
 -12   4   8        6.82       19.49     13.68 o 
 -11   4   8       59.60       58.57      8.47 o 
 -10   4   8      421.78      445.66     13.10 o 
  -9   4   8       24.24       19.76      4.28 o 
  -8   4   8      290.73      291.48     10.98 o 
  -7   4   8       50.77       51.12      4.21 o 
  -6   4   8      220.13      216.01      5.33 o 
  -5   4   8        1.27       -0.34      2.85 o 
  -4   4   8       28.46       23.84      3.18 o 
  -3   4   8      485.93      533.72      8.78 o 
  -2   4   8      148.89      173.05      4.51 o 
  -1   4   8      228.32      256.22      5.88 o 
   0   4   8        4.71       16.15      2.71 o 
   1   4   8      221.07      250.36      5.84 o 
   2   4   8        0.84        3.15      2.76 o 
   3   4   8        6.08        0.15      2.92 o 
   4   4   8      361.62      376.59      7.79 o 
   5   4   8       17.98       11.80      3.21 o 
   6   4   8     1508.63     1468.62     23.91 o 
   7   4   8       47.06       47.62      5.53 o 
   8   4   8      256.47      251.46      8.95 o 
   9   4   8       51.38       51.05      5.91 o 
  10   4   8        6.33       10.39      9.00 o 
  11   4   8        8.18        5.79      7.11 o 
  12   4   8       31.37       38.35      8.74 o 
  13   4   8       37.84       39.44     10.57 o 
 -14   5   8        1.66        6.64      8.59 o 
 -13   5   8        1.24       -6.38      7.83 o 
 -12   5   8        8.16        8.69      8.40 o 
 -11   5   8        2.55       -0.24      6.81 o 
 -10   5   8        2.70        0.58      5.09 o 
  -9   5   8      559.52      540.83     28.37 o 
  -8   5   8       28.43       20.37      4.60 o 
  -7   5   8      167.71      166.67      5.71 o 
  -6   5   8      106.11       95.21      4.03 o 
  -5   5   8       18.38       11.55      2.98 o 
  -4   5   8       33.85       48.61      3.62 o 
  -3   5   8        2.86       -1.04      2.85 o 
  -2   5   8        1.82        4.37      2.81 o 
  -1   5   8      641.85      673.01     10.19 o 
   0   5   8      520.55      497.68      8.36 o 
   1   5   8      944.41      853.94     12.20 o 
   2   5   8     1768.85     1722.46     22.82 o 
   3   5   8      397.98      424.02      8.09 o 
   4   5   8     1179.32     1188.36     16.97 o 
   5   5   8      282.68      261.41      7.34 o 
   6   5   8      121.02      134.24      9.64 o 
   7   5   8       11.79        7.80      4.39 o 
   8   5   8        3.91        0.70      4.54 o 
   9   5   8        1.29        2.55      4.84 o 
  10   5   8      253.99      267.26     11.30 o 
  11   5   8       58.01       71.72     12.24 o 
  12   5   8        5.59        8.63      7.94 o 
  13   5   8      211.14      223.87     17.06 o 
 -14   6   8      118.79      143.29     25.58 o 
 -13   6   8       49.08       54.47      9.83 o 
 -12   6   8       69.31       67.15      9.36 o 
 -11   6   8        1.20       -1.11      7.50 o 
 -10   6   8        0.11        6.65      5.31 o 
  -9   6   8      312.54      303.44     10.54 o 
  -8   6   8        0.02       -3.78      4.25 o 
  -7   6   8      147.08      156.24      7.52 o 
  -6   6   8       20.93       11.43      3.72 o 
  -5   6   8       17.06       13.71      3.10 o 
  -4   6   8      212.76      186.35      6.20 o 
  -3   6   8      721.75      696.65     11.33 o 
  -2   6   8        1.83       -0.65      2.91 o 
  -1   6   8     2002.70     2174.73     26.93 o 
   0   6   8      127.58      135.62      5.16 o 
   1   6   8     1164.43     1145.85     14.59 o 
   2   6   8      498.09      498.53      8.54 o 
   3   6   8     1032.45     1019.70     17.04 o 
   4   6   8      493.90      407.19      8.79 o 
   5   6   8      335.81      267.17      7.64 o 
   6   6   8       82.08       50.61      5.06 o 
   7   6   8      261.83      276.25      9.05 o 
   8   6   8      169.19      179.00     10.59 o 
   9   6   8       66.20       73.20      6.31 o 
  10   6   8       11.87       11.85      6.54 o 
  11   6   8       29.47       20.57      8.03 o 
  12   6   8       19.77       39.61      9.07 o 
 -13   7   8       66.97       68.87     20.88 o 
 -12   7   8       98.09      101.78     18.28 o 
 -11   7   8      148.10      158.81      9.29 o 
 -10   7   8       26.73       26.31      5.71 o 
  -9   7   8        6.23        7.78      5.03 o 
  -8   7   8        0.34       -0.89      4.32 o 
  -7   7   8       81.86       69.25      5.26 o 
  -6   7   8        7.73        0.41      3.44 o 
  -5   7   8       16.61       21.65      3.64 o 
  -4   7   8      541.76      470.11      9.51 o 
  -3   7   8      368.07      328.67      7.73 o 
  -2   7   8     1265.45     1239.14     17.27 o 
  -1   7   8      395.26      343.94      8.66 o 
   0   7   8      534.38      494.53      9.06 o 
   1   7   8      345.65      295.83      6.88 o 
   2   7   8     1123.60     1057.60     15.51 o 
   3   7   8      688.34      638.36     10.72 o 
   4   7   8      843.65      835.72     13.21 o 
   5   7   8      351.29      331.91      8.93 o 
   6   7   8      746.63      715.34     18.06 o 
   7   7   8       11.81       -4.04      4.29 o 
   8   7   8      152.48      176.28      9.40 o 
   9   7   8        9.74        9.95      5.05 o 
  10   7   8      187.41      183.56      8.68 o 
  11   7   8        2.93       21.91     11.71 o 
  12   7   8        2.22       18.79      9.47 o 
 -12   8   8        4.40        6.50      9.27 o 
 -11   8   8        8.71        6.29      7.36 o 
 -10   8   8      286.51      278.92     11.81 o 
  -9   8   8        3.19        0.43      5.28 o 
  -8   8   8      371.49      372.19     11.91 o 
  -7   8   8        1.24       -5.83      4.65 o 
  -6   8   8      232.18      226.50      7.05 o 
  -5   8   8        7.83       12.22      3.85 o 
  -4   8   8       19.37       17.75      3.83 o 
  -3   8   8      564.31      534.73     10.73 o 
  -2   8   8       12.31        9.71      3.54 o 
  -1   8   8       42.19       46.24      3.99 o 
   0   8   8       58.53       59.97      4.11 o 
   1   8   8        0.17        3.05      3.13 o 
   2   8   8      309.48      260.82      6.60 o 
   3   8   8      141.31      148.21      5.12 o 
   4   8   8        0.71       -3.53      3.19 o 
   5   8   8       19.33       19.63      4.06 o 
   6   8   8      260.14      244.07      9.81 o 
   7   8   8       74.16       67.66      5.73 o 
   8   8   8       54.40       58.01      8.16 o 
   9   8   8      110.53      119.68     10.78 o 
  10   8   8       12.25       14.23      6.22 o 
  11   8   8       99.34      102.83      9.81 o 
 -12   9   8        0.39       -6.51      9.74 o 
 -11   9   8        3.62        1.06      7.01 o 
 -10   9   8       42.05       36.02      6.53 o 
  -9   9   8       17.31       18.87      5.72 o 
  -8   9   8        3.58       -5.35      4.98 o 
  -7   9   8        4.33        1.30      4.64 o 
  -6   9   8        0.46       -1.42      4.00 o 
  -5   9   8      121.49      110.15      5.44 o 
  -4   9   8      420.43      402.26      9.50 o 
  -3   9   8       75.37       76.47      4.68 o 
  -2   9   8      121.68      123.96      5.24 o 
  -1   9   8       36.96       41.15      4.01 o 
   0   9   8        0.06        1.61      3.69 o 
   1   9   8       17.50       18.20      3.47 o 
   2   9   8       15.74       14.51      3.30 o 
   3   9   8        9.24        5.80      3.22 o 
   4   9   8       34.89       36.61      4.20 o 
   5   9   8       84.77       82.24      5.95 o 
   6   9   8        3.78       -1.93      3.80 o 
   7   9   8       91.87       85.88      5.92 o 
   8   9   8       20.94       26.53      7.06 o 
   9   9   8       70.30       82.98      6.83 o 
  10   9   8        7.06       14.75      6.22 o 
 -11  10   8       64.57       73.92      8.34 o 
 -10  10   8        9.39        8.39      6.07 o 
  -9  10   8        1.78        5.39      7.25 o 
  -8  10   8       15.29       14.96      5.47 o 
  -7  10   8       21.79       23.26      5.18 o 
  -6  10   8      401.96      415.25     10.92 o 
  -5  10   8      229.19      221.30      7.17 o 
  -4  10   8        5.90        6.60      3.87 o 
  -3  10   8       25.72       22.82      5.82 o 
  -2  10   8       18.02       20.88      3.89 o 
  -1  10   8       90.24       70.66      4.49 o 
   0  10   8        0.98       -0.76      3.40 o 
   1  10   8       32.23       31.95      3.64 o 
   2  10   8        0.60        0.90      3.43 o 
   3  10   8        2.36        5.07      4.62 o 
   4  10   8       40.19       37.18      4.88 o 
   5  10   8        0.02       -2.66      4.73 o 
   6  10   8       30.49       31.97      5.94 o 
   7  10   8       23.15       19.58      7.85 o 
   8  10   8        1.61       -2.28      6.65 o 
   9  10   8        4.06      -10.40      7.19 o 
  -9  11   8       81.29       88.56      9.37 o 
  -8  11   8      202.55      205.19     16.81 o 
  -7  11   8       17.26       12.50      4.96 o 
  -6  11   8        2.11       -4.98      4.43 o 
  -5  11   8        4.48        8.75      4.01 o 
  -4  11   8      135.62      145.85      5.87 o 
  -3  11   8       65.08       67.47      4.75 o 
  -2  11   8      183.05      179.44      6.21 o 
  -1  11   8       86.76       93.73      5.98 o 
   0  11   8      228.46      244.68      6.88 o 
   1  11   8       42.03       57.97      7.40 o 
   2  11   8      235.89      263.58     11.28 o 
   3  11   8       61.51       63.26      5.26 o 
   4  11   8      157.56      151.01      7.43 o 
   5  11   8       17.93       21.45      5.46 o 
   6  11   8       22.24       13.40      9.70 o 
   7  11   8        0.00        2.58      6.38 o 
   8  11   8       68.75       65.89      8.21 o 
  -8  12   8       64.23       80.34     13.35 o 
  -7  12   8       12.01        7.25      7.11 o 
  -6  12   8        6.73       -1.29      6.57 o 
  -5  12   8       21.03       36.12      6.55 o 
  -4  12   8       12.36       15.74      5.53 o 
  -3  12   8       35.55       28.08      4.60 o 
  -2  12   8      139.54      140.87      5.79 o 
  -1  12   8      153.65      139.37      5.49 o 
   0  12   8       76.08       63.36      5.47 o 
   1  12   8       60.59       67.89      5.45 o 
   2  12   8       76.95       89.45      5.64 o 
   3  12   8        3.00        7.58      4.93 o 
   4  12   8       12.05       16.29      5.38 o 
   5  12   8      155.59      159.01      8.21 o 
   6  12   8      304.97      327.69     12.26 o 
  -5  13   8      194.97      212.33     15.64 o 
  -4  13   8       49.23       53.27      8.30 o 
  -3  13   8        7.63        8.60      5.05 o 
  -2  13   8       10.05       15.62      7.62 o 
  -1  13   8       53.24       61.84      5.85 o 
   0  13   8       22.61       24.06      5.22 o 
   1  13   8      108.98      117.20      8.81 o 
   2  13   8       30.22       33.92      5.66 o 
   3  13   8      194.01      197.51      9.11 o 
   4  13   8      157.07      186.07      8.86 o 
 -15   0   9       12.98       20.66     15.40 o 
 -13   0   9       27.10       16.66     10.61 o 
 -11   0   9      536.61      605.88     24.78 o 
  -9   0   9       58.03       73.75     15.32 o 
  -7   0   9     3197.70     3168.14     58.83 o 
  -5   0   9     3331.14     3242.12     55.61 o 
  -3   0   9     2140.33     2275.35     33.71 o 
  -1   0   9      699.93      691.77     14.13 o 
   1   0   9     1293.81     1386.76     38.58 o 
   3   0   9       50.84       36.61     11.21 o 
   5   0   9       97.68       94.40      6.73 o 
   7   0   9        7.23        6.70      7.42 o 
   9   0   9      569.74      612.55     24.14 o 
  11   0   9      245.38      250.56     19.67 o 
  13   0   9       99.90       91.45     17.87 o 
 -15   1   9        0.04       -3.89      8.43 o 
 -14   1   9       41.01       51.36     10.08 o 
 -13   1   9        0.86       -1.41      6.79 o 
 -12   1   9       96.74       87.54      7.94 o 
 -11   1   9        7.99       -1.74      5.56 o 
 -10   1   9      367.95      385.23     14.24 o 
  -9   1   9       16.82       20.98      5.53 o 
  -8   1   9       33.12       32.88      4.77 o 
  -7   1   9       84.35       91.19      4.89 o 
  -6   1   9       76.23       75.29      4.54 o 
  -5   1   9       29.75       35.54      3.15 o 
  -4   1   9       26.53       22.54      2.69 o 
  -3   1   9      521.28      500.10      8.93 o 
  -2   1   9       49.33       62.75      5.61 o 
  -1   1   9        4.97        4.70      2.34 o 
   0   1   9      129.62      194.09      5.61 o 
   1   1   9      364.69      373.60      7.30 o 
   2   1   9      585.76      595.23      9.28 o 
   3   1   9     1050.40     1045.24     14.36 o 
   4   1   9       96.25       99.56      4.47 o 
   5   1   9      827.78      881.58     13.90 o 
   6   1   9      646.13      634.78     16.71 o 
   7   1   9      594.52      596.58     13.07 o 
   8   1   9       94.92       92.25      7.11 o 
   9   1   9      503.89      482.20     15.02 o 
  10   1   9       10.84        7.40      9.33 o 
  11   1   9      144.43      133.32      9.31 o 
  12   1   9       51.51       41.45      9.00 o 
  13   1   9        4.58        3.39      8.54 o 
  14   1   9        1.38        0.03      9.83 o 
 -15   2   9        5.31       24.46     10.05 o 
 -14   2   9       11.89       19.92      9.35 o 
 -13   2   9        3.26       -5.24      7.68 o 
 -12   2   9       81.78       90.73      7.89 o 
 -11   2   9        0.24       -8.38      5.58 o 
 -10   2   9      309.05      330.45     11.58 o 
  -9   2   9      117.20      114.62      7.02 o 
  -8   2   9      135.41      153.39      5.81 o 
  -7   2   9        2.02       -0.52      3.77 o 
  -6   2   9       13.01        4.47      3.15 o 
  -5   2   9      263.61      262.46      6.05 o 
  -4   2   9      237.00      207.11      5.69 o 
  -3   2   9       59.70       59.80      3.52 o 
  -2   2   9      433.01      427.52      7.62 o 
  -1   2   9      472.97      468.46      8.25 o 
   0   2   9      623.07      587.42     10.29 o 
   1   2   9      256.83      278.43      6.64 o 
   2   2   9      257.79      229.54      5.98 o 
   3   2   9      340.18      380.93      7.41 o 
   4   2   9       74.53       76.05      4.26 o 
   5   2   9       42.75       38.85      4.33 o 
   6   2   9      106.92       81.66      5.46 o 
   7   2   9      384.90      365.27      9.83 o 
   8   2   9       52.72       51.47      5.82 o 
   9   2   9      110.79      114.29      7.93 o 
  10   2   9       33.66       40.17      9.91 o 
  11   2   9       11.39       22.91      7.90 o 
  12   2   9       11.56       11.00      8.30 o 
  13   2   9       31.22       45.90      9.84 o 
 -15   3   9       36.81       46.94     10.70 o 
 -14   3   9        5.84        7.45      8.99 o 
 -13   3   9       46.95       33.10      9.43 o 
 -12   3   9       11.57       18.85     10.03 o 
 -11   3   9        2.01       -3.89      7.10 o 
 -10   3   9        8.49        4.99      5.40 o 
  -9   3   9      204.89      206.39      7.86 o 
  -8   3   9        6.40       -0.51      4.01 o 
  -7   3   9      488.62      530.93     10.94 o 
  -6   3   9       18.42       23.17      3.66 o 
  -5   3   9       43.90       44.63      3.54 o 
  -4   3   9      376.89      414.14      7.86 o 
  -3   3   9        3.91        6.97      2.94 o 
  -2   3   9       84.26       86.15      3.73 o 
  -1   3   9      224.77      236.82      5.97 o 
   0   3   9       79.15       83.42      3.83 o 
   1   3   9      792.52      847.43     12.77 o 
   2   3   9      303.35      283.58      6.73 o 
   3   3   9      277.49      266.53      7.13 o 
   4   3   9      241.89      252.82      6.68 o 
   5   3   9       16.54       15.15      4.29 o 
   6   3   9       85.71       90.97      5.62 o 
   7   3   9       49.54       48.91      5.61 o 
   8   3   9       75.73       75.11      5.69 o 
   9   3   9      144.01      140.35      9.87 o 
  10   3   9      302.21      307.11     14.27 o 
  11   3   9      260.62      269.56     14.03 o 
  12   3   9       29.38       14.69      8.36 o 
  13   3   9        4.49        4.45      8.41 o 
 -14   4   9        5.56        7.30      8.81 o 
 -13   4   9       68.94       77.76     10.72 o 
 -12   4   9       56.04       50.24      8.83 o 
 -11   4   9      172.43      189.96     11.83 o 
 -10   4   9       16.45       24.26      6.80 o 
  -9   4   9      228.14      233.04      7.75 o 
  -8   4   9       12.54       12.90      4.24 o 
  -7   4   9      333.17      329.82      8.02 o 
  -6   4   9      137.01      150.75      5.11 o 
  -5   4   9      332.29      345.67      7.75 o 
  -4   4   9      423.49      468.94      8.66 o 
  -3   4   9      441.91      412.44      7.85 o 
  -2   4   9       64.85       74.28      3.87 o 
  -1   4   9      590.14      587.31      9.53 o 
   0   4   9       39.05       38.16      3.38 o 
   1   4   9      429.31      447.44      8.36 o 
   2   4   9        8.82        7.03      3.58 o 
   3   4   9      483.48      467.95      8.90 o 
   4   4   9      154.81      159.37      5.76 o 
   5   4   9      147.90      152.24      6.33 o 
   6   4   9       50.32       53.19      5.20 o 
   7   4   9        9.96       12.72      4.83 o 
   8   4   9       32.27       30.40      5.46 o 
   9   4   9       10.39        6.51      5.90 o 
  10   4   9      127.66      136.07     10.46 o 
  11   4   9      154.97      144.15     11.14 o 
  12   4   9       22.50       18.38      8.74 o 
  13   4   9      228.94      226.11     18.56 o 
 -14   5   9       10.32       19.13      9.28 o 
 -13   5   9       39.16       46.32     10.04 o 
 -12   5   9       75.46       63.56      9.62 o 
 -11   5   9      200.66      178.75     11.71 o 
 -10   5   9       59.22       59.09      8.16 o 
  -9   5   9       12.36        8.25      4.76 o 
  -8   5   9        3.28        3.23      4.37 o 
  -7   5   9       32.79       42.42      4.39 o 
  -6   5   9       38.04       38.25      4.34 o 
  -5   5   9      166.01      182.80      5.38 o 
  -4   5   9       12.92        4.52      3.54 o 
  -3   5   9      422.60      407.32      7.86 o 
  -2   5   9      908.66      867.56     12.66 o 
  -1   5   9     1356.30     1356.05     18.02 o 
   0   5   9        2.32        1.69      3.00 o 
   1   5   9      153.20      156.91      5.10 o 
   2   5   9     1124.46     1064.52     15.53 o 
   3   5   9     1595.52     1621.28     22.22 o 
   4   5   9      176.65      156.56      5.31 o 
   5   5   9      124.69      106.03      6.88 o 
   6   5   9        4.84       -5.01      4.17 o 
   7   5   9      229.64      239.79      8.69 o 
   8   5   9        2.24        4.41      4.85 o 
   9   5   9       98.38       82.41      6.76 o 
  10   5   9      610.05      655.92     21.59 o 
  11   5   9       56.25       65.63     10.42 o 
  12   5   9      118.20      118.50     14.23 o 
  13   5   9       27.46       12.27      8.93 o 
 -13   6   9        4.87       -2.42     10.36 o 
 -12   6   9      134.95      134.69     11.62 o 
 -11   6   9       14.17        2.61      7.56 o 
 -10   6   9       14.55        7.81      5.91 o 
  -9   6   9       39.10       32.04      5.42 o 
  -8   6   9      359.71      369.19     10.39 o 
  -7   6   9       25.11       22.31      4.52 o 
  -6   6   9      668.39      616.97     11.75 o 
  -5   6   9      374.64      364.86      8.03 o 
  -4   6   9     1806.84     1865.90     25.03 o 
  -3   6   9      360.05      357.82      7.80 o 
  -2   6   9      139.54      133.36      4.74 o 
  -1   6   9       30.24       29.67      3.54 o 
   0   6   9     4196.45     4285.33     50.92 o 
   1   6   9     1671.77     1629.78     21.19 o 
   2   6   9       18.15       13.97      3.81 o 
   3   6   9      491.66      427.31      9.20 o 
   4   6   9       49.75       47.01      4.58 o 
   5   6   9        0.56        3.08      4.09 o 
   6   6   9        3.29        5.90      4.36 o 
   7   6   9      110.99       91.49      6.27 o 
   8   6   9        5.95       10.50      5.11 o 
   9   6   9        1.01       -1.97      6.31 o 
  10   6   9      158.69      154.32     15.02 o 
  11   6   9       21.98       15.63      8.16 o 
  12   6   9      258.68      258.56     14.62 o 
 -13   7   9       83.76       89.45     12.88 o 
 -12   7   9       84.14       89.86     12.06 o 
 -11   7   9      231.58      224.24     15.38 o 
 -10   7   9        9.10       16.81      6.28 o 
  -9   7   9       14.90        8.29      6.23 o 
  -8   7   9       23.51       16.53      4.95 o 
  -7   7   9       61.63       65.58      5.72 o 
  -6   7   9       26.60       18.43      4.08 o 
  -5   7   9      231.40      243.09      7.52 o 
  -4   7   9      301.21      308.02      8.18 o 
  -3   7   9      243.54      214.52      7.86 o 
  -2   7   9      270.64      228.97      7.14 o 
  -1   7   9      677.59      649.64     11.53 o 
   0   7   9       32.59       28.78      4.20 o 
   1   7   9      846.80      793.71     12.73 o 
   2   7   9      998.13      932.32     14.32 o 
   3   7   9      804.04      796.74     12.89 o 
   4   7   9       99.45      117.76      5.34 o 
   5   7   9     1289.95     1276.70     23.30 o 
   6   7   9      200.71      184.69      7.35 o 
   7   7   9      326.70      309.55      9.97 o 
   8   7   9       21.21       20.19      5.21 o 
   9   7   9      152.36      165.89      8.23 o 
  10   7   9       60.59       70.21     10.28 o 
  11   7   9        0.04       -5.77      7.73 o 
 -12   8   9        8.79       -5.56      9.17 o 
 -11   8   9      127.62      131.45     12.56 o 
 -10   8   9        0.15       -2.83      6.82 o 
  -9   8   9      103.34       97.40      7.60 o 
  -8   8   9        3.92        4.68      5.13 o 
  -7   8   9       73.58       80.76      6.51 o 
  -6   8   9      252.86      261.85      8.81 o 
  -5   8   9      155.31      162.01      6.34 o 
  -4   8   9      383.88      358.67      9.22 o 
  -3   8   9      183.94      190.93      6.35 o 
  -2   8   9       64.55       68.57      5.93 o 
  -1   8   9      880.86      855.25     15.07 o 
   0   8   9      128.46      134.34      5.40 o 
   1   8   9      282.97      252.94      7.17 o 
   2   8   9      142.99      148.03      6.12 o 
   3   8   9       12.28        8.88      3.71 o 
   4   8   9       43.57       38.64      4.86 o 
   5   8   9       25.05       36.84      5.09 o 
   6   8   9        5.57        7.17      4.62 o 
   7   8   9        1.88        7.38      5.04 o 
   8   8   9      110.32      135.94      7.81 o 
   9   8   9       18.70       20.82      6.42 o 
  10   8   9        5.84        4.70      7.35 o 
  11   8   9       47.75       34.33     10.08 o 
 -11   9   9       22.49       25.83      9.34 o 
 -10   9   9       36.73       47.41      7.89 o 
  -9   9   9        0.01        9.48      5.77 o 
  -8   9   9       12.39        9.52      5.59 o 
  -7   9   9       68.85       68.80      6.38 o 
  -6   9   9       27.23       23.02      4.89 o 
  -5   9   9      133.52      129.54      7.54 o 
  -4   9   9        6.34        1.48      3.94 o 
  -3   9   9        6.23        7.82      3.97 o 
  -2   9   9        9.09        1.99      3.90 o 
  -1   9   9       71.62       65.78      4.60 o 
   0   9   9        0.88       -0.83      3.59 o 
   1   9   9       14.32       15.73      3.74 o 
   2   9   9       10.69       12.89      3.73 o 
   3   9   9        1.43        5.14      3.60 o 
   4   9   9      205.51      198.85      7.55 o 
   5   9   9        7.28        8.34      4.67 o 
   6   9   9      274.35      278.45     10.94 o 
   7   9   9        0.29       -4.95      5.09 o 
   8   9   9       57.13       58.69      6.44 o 
   9   9   9       56.88       63.55      6.94 o 
  10   9   9        2.77        5.62      6.91 o 
 -10  10   9        7.46        3.42      6.89 o 
  -9  10   9      145.17      134.80      8.33 o 
  -8  10   9       82.39       76.48      8.08 o 
  -7  10   9       32.65       46.42      5.93 o 
  -6  10   9      205.32      210.30      8.66 o 
  -5  10   9        0.04       -3.94      4.59 o 
  -4  10   9        2.72        6.04      4.01 o 
  -3  10   9       10.23        4.37      3.98 o 
  -2  10   9        9.55       10.81      4.02 o 
  -1  10   9       91.05       86.60      4.94 o 
   0  10   9       67.25       64.91      4.61 o 
   1  10   9      158.38      168.83      6.18 o 
   2  10   9       81.69       81.45      4.68 o 
   3  10   9      130.12      129.31      5.49 o 
   4  10   9       52.31       63.84      4.69 o 
   5  10   9       61.98       72.58      7.09 o 
   6  10   9       47.80       62.99      7.32 o 
   7  10   9       67.85       83.27      8.38 o 
   8  10   9        1.05      -10.44      6.96 o 
   9  10   9        0.34        8.91      7.97 o 
  -9  11   9       77.65       92.31      7.45 o 
  -8  11   9        3.82       -2.43      5.51 o 
  -7  11   9        2.67       -5.71      5.13 o 
  -6  11   9        5.35       10.11      5.09 o 
  -5  11   9       12.37        9.81      4.78 o 
  -4  11   9      147.40      146.36      6.32 o 
  -3  11   9       79.99       89.68      8.40 o 
  -2  11   9      199.30      208.81      7.05 o 
  -1  11   9       88.86       93.72      5.18 o 
   0  11   9       34.14       40.39      4.66 o 
   1  11   9      132.30      135.60      5.53 o 
   2  11   9       10.53        8.33      4.68 o 
   3  11   9      131.91      136.37      7.94 o 
   4  11   9       56.62       54.16      6.70 o 
   5  11   9       61.85       73.66      9.36 o 
   6  11   9        0.48        8.03      6.56 o 
   7  11   9       58.85       56.47      7.98 o 
  -7  12   9      126.80      140.12      9.98 o 
  -6  12   9       44.14       43.29      8.00 o 
  -5  12   9      116.15      104.86      8.78 o 
  -4  12   9      174.17      177.54      7.03 o 
  -3  12   9        1.02       -2.76      4.21 o 
  -2  12   9      113.39      127.91      6.00 o 
  -1  12   9       11.14       16.80      4.08 o 
   0  12   9       41.60       46.43      6.88 o 
   1  12   9      116.73      113.09      6.68 o 
   2  12   9       23.70       28.97      8.13 o 
   3  12   9      122.64      142.88      9.47 o 
   4  12   9      186.82      184.88     12.23 o 
   5  12   9       52.63       59.97     10.89 o 
   6  12   9       78.27       84.32      8.08 o 
  -5  13   9       98.65      121.33     12.11 o 
  -4  13   9        0.28       -1.91      6.23 o 
  -3  13   9      147.11      144.09      8.95 o 
  -2  13   9       61.53       61.81      7.56 o 
  -1  13   9        6.13        2.92      5.05 o 
   0  13   9      100.21      108.27      6.87 o 
   1  13   9       11.43       18.45      5.91 o 
   2  13   9      131.35      133.39      8.51 o 
   3  13   9       28.29       35.17      6.62 o 
 -14   0  10        0.02       17.91     11.30 o 
 -12   0  10        0.64        9.69     22.78 o 
 -10   0  10      483.07      463.73     20.58 o 
  -8   0  10      962.05      921.54     36.29 o 
  -6   0  10      425.27      440.20     21.47 o 
  -4   0  10      592.90      528.05     12.56 o 
  -2   0  10     1121.18     1199.40     25.70 o 
   0   0  10      890.49      882.67     18.81 o 
   2   0  10     1073.56     1007.32     24.65 o 
   4   0  10      108.20      103.73      8.33 o 
   6   0  10       31.17       30.71     11.83 o 
   8   0  10      200.11      192.58     13.36 o 
  10   0  10      356.14      332.48     18.48 o 
  12   0  10      191.66      176.67     22.26 o 
 -15   1  10       72.25       61.62     10.89 o 
 -14   1  10       21.57       36.81      9.80 o 
 -13   1  10      152.55      143.59     10.44 o 
 -12   1  10        3.70       -3.24      6.02 o 
 -11   1  10       25.15       31.85      8.53 o 
 -10   1  10       12.43       11.28      5.90 o 
  -9   1  10      227.65      235.69     10.08 o 
  -8   1  10      386.00      382.98     10.63 o 
  -7   1  10       80.77       84.78      5.40 o 
  -6   1  10      499.23      480.40     11.30 o 
  -5   1  10        6.42        7.65      2.93 o 
  -4   1  10      543.63      539.96      9.55 o 
  -3   1  10     1822.93     1979.14     25.08 o 
  -2   1  10      225.63      222.06      5.72 o 
  -1   1  10       16.73       18.04      3.95 o 
   0   1  10       94.20       89.39      3.81 o 
   1   1  10       33.26       24.30      2.96 o 
   2   1  10       94.06      114.93      4.29 o 
   3   1  10        9.89       10.29      3.51 o 
   4   1  10      107.08      120.20      5.00 o 
   5   1  10       49.42       39.39      5.03 o 
   6   1  10      322.99      339.99      9.67 o 
   7   1  10        0.43        1.01      4.83 o 
   8   1  10      819.52      754.82     19.44 o 
   9   1  10      115.44      117.68      8.63 o 
  10   1  10        1.17        5.91      9.36 o 
  11   1  10        6.42        5.60      7.70 o 
  12   1  10       21.75       35.81      9.12 o 
  13   1  10       36.56       39.37     12.14 o 
 -14   2  10        1.82       -7.92      8.27 o 
 -13   2  10       26.70       23.88      8.76 o 
 -12   2  10       29.98       38.29      7.46 o 
 -11   2  10       15.65       18.97     10.28 o 
 -10   2  10       29.86       27.75      6.52 o 
  -9   2  10        9.17        3.28      5.27 o 
  -8   2  10       69.16       71.40      5.81 o 
  -7   2  10      130.48      137.77      6.20 o 
  -6   2  10       65.41       63.38      4.64 o 
  -5   2  10      545.51      532.80      9.18 o 
  -4   2  10      306.64      299.71      7.53 o 
  -3   2  10      356.52      322.51      8.32 o 
  -2   2  10      225.60      243.37      6.26 o 
  -1   2  10     1096.33     1032.71     17.47 o 
   0   2  10      242.13      278.40      7.11 o 
   1   2  10      398.64      388.72      7.96 o 
   2   2  10      224.95      240.04      6.34 o 
   3   2  10      384.48      362.15      7.94 o 
   4   2  10      418.88      406.66     10.15 o 
   5   2  10      668.97      655.43     13.69 o 
   6   2  10       92.63       89.29      5.74 o 
   7   2  10     1119.18     1143.83     22.58 o 
   8   2  10        1.82       -1.63      5.39 o 
   9   2  10       15.04       22.84      6.41 o 
  10   2  10      169.63      158.78     12.88 o 
  11   2  10       22.73       18.82      8.03 o 
  12   2  10        4.77       -7.48      8.17 o 
  13   2  10       12.34        2.42      9.01 o 
 -14   3  10       13.49       10.16      9.53 o 
 -13   3  10        0.18       -7.45      8.21 o 
 -12   3  10        3.64       10.18      7.80 o 
 -11   3  10       20.50        8.76      8.86 o 
 -10   3  10       14.39        8.79      5.74 o 
  -9   3  10       33.14       39.76      6.20 o 
  -8   3  10       10.27       15.24      4.26 o 
  -7   3  10       15.37       15.39      4.02 o 
  -6   3  10      303.93      297.14      7.90 o 
  -5   3  10        1.35       -1.03      3.29 o 
  -4   3  10       74.43       77.44      4.23 o 
  -3   3  10        1.50       -2.52      3.12 o 
  -2   3  10       12.59       10.80      3.11 o 
  -1   3  10        0.00       -2.29      2.99 o 
   0   3  10      183.18      183.55      6.67 o 
   1   3  10      177.53      197.33      5.61 o 
   2   3  10       93.34       97.07      4.82 o 
   3   3  10      153.48      154.94      5.33 o 
   4   3  10       39.69       50.56      5.71 o 
   5   3  10       76.37       95.98      5.78 o 
   6   3  10      103.33      123.50      6.07 o 
   7   3  10      468.65      452.09     14.38 o 
   8   3  10      519.71      560.67     25.95 o 
   9   3  10      136.54      125.34     11.47 o 
  10   3  10       13.80        5.34      7.27 o 
  11   3  10       51.35       52.42      9.31 o 
  12   3  10      281.53      326.85     16.28 o 
  13   3  10       42.55       47.37     14.72 o 
 -14   4  10       22.08       37.03     12.19 o 
 -13   4  10        0.72       -0.45      8.44 o 
 -12   4  10       13.34       11.70      7.89 o 
 -11   4  10        2.10        8.37      9.35 o 
 -10   4  10      121.16      118.43      9.88 o 
  -9   4  10       20.52       16.34      6.59 o 
  -8   4  10      115.07      109.59      6.04 o 
  -7   4  10      521.95      537.43     10.97 o 
  -6   4  10      238.19      218.67      6.39 o 
  -5   4  10       28.33       36.38      3.97 o 
  -4   4  10      837.33      807.39     12.53 o 
  -3   4  10       20.47       22.41      3.50 o 
  -2   4  10      740.51      748.37     12.51 o 
  -1   4  10       81.48       78.91      4.12 o 
   0   4  10      271.12      286.35      6.95 o 
   1   4  10      134.22      140.37      4.97 o 
   2   4  10       37.06       30.54      3.85 o 
   3   4  10       10.55       10.74      3.66 o 
   4   4  10        2.66        4.81      4.33 o 
   5   4  10      377.82      364.94      9.65 o 
   6   4  10      958.48      860.85     17.81 o 
   7   4  10      125.53      154.72      7.43 o 
   8   4  10        9.67        7.43      6.06 o 
   9   4  10      152.59      149.89     10.41 o 
  10   4  10      374.72      348.75     15.81 o 
  11   4  10        3.38        0.23      9.97 o 
  12   4  10      215.60      247.13     23.03 o 
 -14   5  10      143.81      115.44     15.23 o 
 -13   5  10       45.88       48.81     10.00 o 
 -12   5  10        0.20        2.01     11.98 o 
 -11   5  10       87.93       96.44      9.75 o 
 -10   5  10      196.36      182.20     11.29 o 
  -9   5  10      164.83      168.05      8.96 o 
  -8   5  10       93.61      103.59      6.65 o 
  -7   5  10       44.32       46.44      5.38 o 
  -6   5  10       64.58       74.56      5.67 o 
  -5   5  10       19.56       14.68      3.52 o 
  -4   5  10      251.61      209.51      6.11 o 
  -3   5  10      263.13      260.74      6.97 o 
  -2   5  10      329.05      314.30      7.25 o 
  -1   5  10      371.63      364.57      7.71 o 
   0   5  10     1966.20     1925.70     24.69 o 
   1   5  10       14.55       14.22      3.65 o 
   2   5  10      832.47      786.00     12.78 o 
   3   5  10      103.85       93.05      4.66 o 
   4   5  10        2.46        1.08      4.40 o 
   5   5  10       17.08       10.15      4.53 o 
   6   5  10      275.72      254.00      9.38 o 
   7   5  10      582.64      610.12     14.63 o 
   8   5  10      148.43      161.09      7.96 o 
   9   5  10      630.49      591.81     21.47 o 
  10   5  10        7.07        6.36      7.47 o 
  11   5  10        1.29        8.61      8.17 o 
  12   5  10       41.05       41.66      9.64 o 
 -13   6  10       28.71       56.26     10.43 o 
 -12   6  10        3.37        4.47      7.99 o 
 -11   6  10      326.53      338.17     15.97 o 
 -10   6  10       30.60       37.54      7.54 o 
  -9   6  10       81.54       61.04      6.80 o 
  -8   6  10      471.96      449.46     12.28 o 
  -7   6  10      459.39      475.92     19.76 o 
  -6   6  10      304.29      307.44      9.72 o 
  -5   6  10       85.83       98.29      5.03 o 
  -4   6  10       31.85       55.49      4.74 o 
  -3   6  10     1968.42     1957.07     26.30 o 
  -2   6  10      946.86      899.55     13.95 o 
  -1   6  10     1220.87     1180.28     17.15 o 
   0   6  10      154.76      134.61      5.06 o 
   1   6  10      278.00      289.54      7.80 o 
   2   6  10      451.15      404.94      9.08 o 
   3   6  10        0.70       -2.39      3.56 o 
   4   6  10       90.23       94.96      8.37 o 
   5   6  10      148.70      164.71      7.10 o 
   6   6  10        1.49        0.84      4.68 o 
   7   6  10        4.32       14.66      5.14 o 
   8   6  10        4.31       15.20      5.38 o 
   9   6  10       85.18       92.64      9.22 o 
  10   6  10        3.83        3.15      7.16 o 
  11   6  10        4.51        2.85      8.10 o 
  12   6  10        0.31       12.42      8.77 o 
 -12   7  10        9.59       23.93     10.36 o 
 -11   7  10        0.04       -7.56      9.74 o 
 -10   7  10      171.69      137.35     12.63 o 
  -9   7  10       26.71       37.28      7.21 o 
  -8   7  10      125.69      124.12      7.79 o 
  -7   7  10       36.74       54.25      6.24 o 
  -6   7  10       40.98       34.12      5.71 o 
  -5   7  10      498.76      483.69     11.05 o 
  -4   7  10        9.13        9.78      4.07 o 
  -3   7  10      287.78      292.20      8.29 o 
  -2   7  10      226.79      211.95      6.94 o 
  -1   7  10      698.96      650.97     12.65 o 
   0   7  10      266.16      231.38      7.40 o 
   1   7  10      190.33      186.23      5.97 o 
   2   7  10     1045.61     1025.44     16.53 o 
   3   7  10      398.89      356.48      9.16 o 
   4   7  10      333.73      290.13      9.13 o 
   5   7  10        2.32        3.03      4.48 o 
   6   7  10      247.29      227.00     10.85 o 
   7   7  10      110.90      109.26      6.89 o 
   8   7  10       81.53      102.26      6.92 o 
   9   7  10       52.31       47.77      7.34 o 
  10   7  10        3.29        0.24      7.49 o 
  11   7  10        0.03       -1.78      8.08 o 
 -12   8  10       34.33       37.37     13.25 o 
 -11   8  10        3.07        8.00      9.19 o 
 -10   8  10        2.77       -2.65      8.14 o 
  -9   8  10       25.15       25.89      7.05 o 
  -8   8  10       51.45       55.99      6.51 o 
  -7   8  10      294.48      309.68     11.47 o 
  -6   8  10      171.60      178.52      8.37 o 
  -5   8  10      126.34      111.94      5.87 o 
  -4   8  10      408.73      416.26     13.72 o 
  -3   8  10      156.73      168.70      6.43 o 
  -2   8  10      720.64      667.33     13.11 o 
  -1   8  10       45.93       49.82      4.60 o 
   0   8  10       31.90       36.77      4.33 o 
   1   8  10       37.34       34.70      4.61 o 
   2   8  10      771.90      830.96     25.00 o 
   3   8  10      526.83      515.33     12.15 o 
   4   8  10        7.32        9.05      4.80 o 
   5   8  10       54.62       43.97      5.44 o 
   6   8  10       62.82       68.03      6.24 o 
   7   8  10       25.26       26.05      5.75 o 
   8   8  10        1.60       -2.48      5.77 o 
   9   8  10        5.46       17.43      6.43 o 
  10   8  10        0.22        4.27      8.79 o 
 -11   9  10       39.78       33.03     13.77 o 
 -10   9  10       25.54       11.32      8.68 o 
  -9   9  10      130.65      141.49     12.30 o 
  -8   9  10        9.07        6.03      5.99 o 
  -7   9  10      231.23      235.87     15.82 o 
  -6   9  10       19.26       18.28      5.39 o 
  -5   9  10      180.52      183.00      7.54 o 
  -4   9  10      129.07      137.58      9.37 o 
  -3   9  10      207.18      210.13      7.17 o 
  -2   9  10       81.37       73.64      5.19 o 
  -1   9  10      108.91      116.01      5.63 o 
   0   9  10        2.39        6.09      4.28 o 
   1   9  10       18.90       18.66      6.12 o 
   2   9  10        0.41        0.60      3.85 o 
   3   9  10       89.35       87.43      5.91 o 
   4   9  10        0.57       -2.11      4.44 o 
   5   9  10      109.33      128.46      6.82 o 
   6   9  10       29.37       26.93      5.41 o 
   7   9  10       39.46       39.53      9.26 o 
   8   9  10       51.09       52.98      6.85 o 
   9   9  10        3.97        2.29      6.11 o 
 -10  10  10       15.42       14.23      8.11 o 
  -9  10  10       49.72       57.53     10.59 o 
  -8  10  10       31.61       22.67      6.44 o 
  -7  10  10        9.99       14.52      9.09 o 
  -6  10  10        1.84        0.80      6.18 o 
  -5  10  10       11.26       20.11      8.78 o 
  -4  10  10      158.49      160.78      7.55 o 
  -3  10  10      108.03      124.31      7.01 o 
  -2  10  10      183.03      195.68      6.93 o 
  -1  10  10      162.02      162.65      6.43 o 
   0  10  10      296.54      311.94      8.70 o 
   1  10  10      376.24      399.31     10.28 o 
   2  10  10       69.05       77.25      5.56 o 
   3  10  10      288.94      305.01      9.77 o 
   4  10  10        1.71        1.38      4.41 o 
   5  10  10       17.98       14.24      6.40 o 
   6  10  10       54.09       51.37      8.84 o 
   7  10  10      137.95      150.27     13.30 o 
   8  10  10       52.52       39.85      8.77 o 
  -8  11  10        0.41       -5.10      5.69 o 
  -7  11  10       75.68       49.25      6.55 o 
  -6  11  10        2.20        3.80      5.43 o 
  -5  11  10      287.70      279.82     10.34 o 
  -4  11  10       48.25       57.86      5.44 o 
  -3  11  10        0.21       -1.97      4.35 o 
  -2  11  10       34.06       45.16      4.95 o 
  -1  11  10       33.02       40.05      4.76 o 
   0  11  10        0.04       -1.74      4.00 o 
   1  11  10       28.87       26.52      4.57 o 
   2  11  10        3.99        3.81      4.10 o 
   3  11  10        6.56       -2.67      8.18 o 
   4  11  10       45.25       53.32      9.09 o 
   5  11  10       98.83      102.10      8.59 o 
   6  11  10      319.90      358.73     16.40 o 
   7  11  10      100.71      127.20      9.96 o 
  -6  12  10       40.84       47.63      8.33 o 
  -5  12  10       31.39       40.09      8.12 o 
  -4  12  10       90.71       95.25      7.36 o 
  -3  12  10       36.23       42.64      5.26 o 
  -2  12  10       41.82       47.08      5.21 o 
  -1  12  10       11.22        8.51      4.45 o 
   0  12  10       22.27       22.36      6.15 o 
   1  12  10      133.39      145.84      8.77 o 
   2  12  10       37.90       49.65      7.29 o 
   3  12  10      206.06      202.70     11.33 o 
   4  12  10       10.74        4.23      6.72 o 
   5  12  10        1.64        4.59      7.89 o 
  -3  13  10        0.41       -2.88      5.94 o 
  -2  13  10        4.96        5.00      5.44 o 
  -1  13  10       22.40       26.21      6.35 o 
   0  13  10       77.29       99.73      7.65 o 
   1  13  10       18.50       18.97      6.87 o 
   2  13  10        2.50        7.08      6.63 o 
 -13   0  11        2.19       15.04     13.88 o 
 -11   0  11        3.09        8.94     17.58 o 
  -9   0  11       65.78       70.70     12.35 o 
  -7   0  11       33.97       41.05     12.26 o 
  -5   0  11      234.21      261.18      9.23 o 
  -3   0  11      613.03      633.36     19.45 o 
  -1   0  11      298.33      263.75      9.77 o 
   1   0  11      352.50      328.53     10.76 o 
   3   0  11        1.48        6.91      3.87 o 
   5   0  11        3.95        7.14      7.84 o 
   7   0  11      867.81      863.88     31.20 o 
   9   0  11      826.26      799.75     29.74 o 
  11   0  11       99.18       96.73     13.27 o 
  13   0  11        9.35        9.04     15.30 o 
 -14   1  11       54.72       55.09     10.35 o 
 -13   1  11        0.01       -1.74      7.15 o 
 -12   1  11       52.73       54.16      7.89 o 
 -11   1  11      192.99      172.75      9.97 o 
 -10   1  11       58.78       71.64      7.64 o 
  -9   1  11        6.75       10.40      5.21 o 
  -8   1  11       15.91       19.01      4.55 o 
  -7   1  11      452.11      448.74     12.13 o 
  -6   1  11     2333.56     2390.30     44.16 o 
  -5   1  11       49.51       46.26      4.44 o 
  -4   1  11      223.31      206.99      6.20 o 
  -3   1  11      160.22      167.58      5.23 o 
  -2   1  11      152.02      138.28      4.99 o 
  -1   1  11      296.18      295.16      7.73 o 
   0   1  11      493.45      528.16      9.78 o 
   1   1  11      208.46      203.90      5.81 o 
   2   1  11      124.24      143.96      5.45 o 
   3   1  11        6.96        1.76      3.77 o 
   4   1  11      153.08      145.71      6.64 o 
   5   1  11      939.28      906.47     20.99 o 
   6   1  11      578.93      615.33     18.26 o 
   7   1  11        3.91        0.28      5.56 o 
   8   1  11        2.80       -0.28      5.61 o 
   9   1  11       24.85       28.84      9.13 o 
  10   1  11       29.72       26.47      7.08 o 
  11   1  11      141.47      141.70     11.71 o 
  12   1  11       60.48       64.74     11.69 o 
  13   1  11        3.82        2.28     10.37 o 
 -14   2  11        7.11       10.11      9.46 o 
 -13   2  11        5.79       -3.24      8.26 o 
 -12   2  11       90.91       88.53     16.76 o 
 -11   2  11        0.19        5.93      6.30 o 
 -10   2  11       24.15       28.64      6.57 o 
  -9   2  11      207.99      206.80      9.82 o 
  -8   2  11      152.83      140.99      7.53 o 
  -7   2  11      128.15      126.25      6.94 o 
  -6   2  11       62.00       61.33      4.78 o 
  -5   2  11        5.43        0.66      3.95 o 
  -4   2  11      318.60      322.31      7.46 o 
  -3   2  11       64.59       75.17      4.51 o 
  -2   2  11      839.62      833.35     14.17 o 
  -1   2  11       85.99      104.02      4.88 o 
   0   2  11      248.93      222.69      8.04 o 
   1   2  11        0.38       -4.50      3.37 o 
   2   2  11     1337.18     1312.01     18.90 o 
   3   2  11        0.08       -0.97      4.15 o 
   4   2  11     3436.20     3507.16     52.24 o 
   5   2  11       48.41       56.65      5.24 o 
   6   2  11      244.79      270.87      9.45 o 
   7   2  11      362.88      329.43     12.12 o 
   8   2  11       16.43        9.96      5.98 o 
   9   2  11       29.60       27.19      7.57 o 
  10   2  11      260.77      259.70     18.46 o 
  11   2  11       28.49       19.85      8.41 o 
  12   2  11        7.86       17.66      8.67 o 
 -14   3  11        0.56       -3.62      9.16 o 
 -13   3  11        0.02        1.91      8.70 o 
 -12   3  11       22.96       23.06      8.56 o 
 -11   3  11        0.11       -5.74      6.86 o 
 -10   3  11      114.38      123.42     10.44 o 
  -9   3  11      121.92      113.26      8.12 o 
  -8   3  11       56.89       52.99      6.55 o 
  -7   3  11      582.30      618.22     13.29 o 
  -6   3  11       34.51       43.53      6.27 o 
  -5   3  11      278.66      274.85      7.47 o 
  -4   3  11      157.98      149.54      5.36 o 
  -3   3  11      104.65       92.97      4.56 o 
  -2   3  11       39.88       35.53      3.76 o 
  -1   3  11        5.32       10.29      3.47 o 
   0   3  11       10.78        8.24      3.62 o 
   1   3  11      103.54      115.14      5.61 o 
   2   3  11       33.60       38.85      4.22 o 
   3   3  11      605.42      574.42     12.52 o 
   4   3  11        3.55        2.58      4.31 o 
   5   3  11      270.16      292.54      8.95 o 
   6   3  11      311.37      297.59      9.19 o 
   7   3  11       42.19       33.28      6.25 o 
   8   3  11      485.99      480.29     17.71 o 
   9   3  11      678.95      698.09     26.59 o 
  10   3  11        1.39        4.72      7.60 o 
  11   3  11       41.47       40.21      9.66 o 
  12   3  11        0.54       -1.39      9.43 o 
 -14   4  11        4.94       14.49      9.35 o 
 -13   4  11        3.15        1.31      8.42 o 
 -12   4  11        3.76       13.21      8.28 o 
 -11   4  11       18.60       23.72      7.67 o 
 -10   4  11      253.02      245.46     12.86 o 
  -9   4  11        0.63       -2.11      6.63 o 
  -8   4  11      166.18      176.87     11.10 o 
  -7   4  11       91.14       76.33      5.41 o 
  -6   4  11       44.64       65.06      5.59 o 
  -5   4  11      129.69      147.88      5.37 o 
  -4   4  11       78.01       75.15      5.03 o 
  -3   4  11      511.46      493.94      9.81 o 
  -2   4  11        2.88        2.14      3.96 o 
  -1   4  11      557.24      556.41      9.93 o 
   0   4  11      182.67      182.52      5.80 o 
   1   4  11      300.07      280.83      8.70 o 
   2   4  11      946.19      932.63     14.72 o 
   3   4  11     3047.88     2886.25     43.46 o 
   4   4  11       30.50       40.92      4.67 o 
   5   4  11      469.11      506.71     11.66 o 
   6   4  11      496.41      474.60     12.63 o 
   7   4  11      147.50      120.15      8.92 o 
   8   4  11        4.64        4.38      6.79 o 
   9   4  11       71.55       79.16     10.89 o 
  10   4  11       57.39       50.90      8.89 o 
  11   4  11        3.88        8.75      8.71 o 
  12   4  11        0.33        1.41      8.19 o 
 -13   5  11      184.38      215.72     14.67 o 
 -12   5  11       57.09       50.74      9.52 o 
 -11   5  11       18.52       22.70      7.98 o 
 -10   5  11       16.35       19.11      7.37 o 
  -9   5  11       21.82       23.57      7.07 o 
  -8   5  11       97.49      114.29      7.95 o 
  -7   5  11        1.91        7.41      4.75 o 
  -6   5  11      103.11       80.30      5.42 o 
  -5   5  11      407.13      364.56      8.47 o 
  -4   5  11      190.97      207.85      6.14 o 
  -3   5  11      163.31      141.57      5.43 o 
  -2   5  11      272.60      271.60      7.68 o 
  -1   5  11     1179.71     1109.66     16.59 o 
   0   5  11      199.73      205.50      7.09 o 
   1   5  11       97.35      126.60      5.21 o 
   2   5  11      119.99      122.63      5.72 o 
   3   5  11        8.74        3.58      4.35 o 
   4   5  11       82.88       75.51      5.78 o 
   5   5  11      115.44       98.19      6.40 o 
   6   5  11      642.10      598.22     14.66 o 
   7   5  11       28.36       38.87      5.79 o 
   8   5  11       47.91       56.65      9.03 o 
   9   5  11        0.03        1.81      7.33 o 
  10   5  11        1.84        3.41      7.76 o 
  11   5  11       14.31       16.42      8.83 o 
  12   5  11       45.98       59.02     10.52 o 
 -13   6  11       27.95       25.27     13.67 o 
 -12   6  11       32.51       27.42      9.18 o 
 -11   6  11      111.83      118.63     11.13 o 
 -10   6  11       64.26       67.91      8.75 o 
  -9   6  11      159.39      141.79     10.09 o 
  -8   6  11       20.28       24.07      6.12 o 
  -7   6  11       26.71       31.68      5.55 o 
  -6   6  11      122.59      119.05      6.76 o 
  -5   6  11      330.54      340.10      9.50 o 
  -4   6  11     1199.73     1152.19     17.20 o 
  -3   6  11        2.48        3.32      3.40 o 
  -2   6  11      732.01      732.12     12.23 o 
  -1   6  11      422.89      367.82      8.66 o 
   0   6  11       33.30       33.32      4.18 o 
   1   6  11        7.60        4.35      3.71 o 
   2   6  11      271.09      289.29      8.52 o 
   3   6  11        4.24        1.21      4.32 o 
   4   6  11      284.60      310.22      9.77 o 
   5   6  11       16.36       20.94      5.15 o 
   6   6  11       84.28       88.33      8.40 o 
   7   6  11       20.97       21.75      5.48 o 
   8   6  11       33.20       37.28      6.98 o 
   9   6  11       10.71       10.13      7.44 o 
  10   6  11       21.14       24.31      8.55 o 
  11   6  11       13.78        7.98      8.42 o 
 -12   7  11       23.05       39.93     10.85 o 
 -11   7  11      204.29      216.58     15.67 o 
 -10   7  11        5.19       -4.71      8.46 o 
  -9   7  11        2.48       -2.90     10.17 o 
  -8   7  11      599.11      571.58     18.09 o 
  -7   7  11       30.34       44.10      6.25 o 
  -6   7  11      376.27      374.56     12.34 o 
  -5   7  11        6.85        0.81      4.87 o 
  -4   7  11       27.46       27.12      4.53 o 
  -3   7  11       47.38       37.16      4.66 o 
  -2   7  11       25.39       16.76      4.36 o 
  -1   7  11       46.98       43.97      4.52 o 
   0   7  11      197.78      169.09      6.70 o 
   1   7  11       28.73       18.74      3.97 o 
   2   7  11      117.23      110.35      5.69 o 
   3   7  11       93.90       79.65      5.79 o 
   4   7  11       25.67       18.54      4.94 o 
   5   7  11       19.51       23.96      5.19 o 
   6   7  11       59.29       71.11      6.07 o 
   7   7  11        2.33       -0.89      5.71 o 
   8   7  11        3.27        6.49      7.00 o 
   9   7  11        9.29        4.41      7.37 o 
  10   7  11       12.09       16.19      9.07 o 
 -11   8  11       39.36       38.68     10.55 o 
 -10   8  11       22.55       11.57      9.58 o 
  -9   8  11       44.55       54.41      9.74 o 
  -8   8  11      206.26      188.22     11.48 o 
  -7   8  11        1.49        4.93      5.56 o 
  -6   8  11       30.89       43.18      6.13 o 
  -5   8  11      216.67      209.39     11.00 o 
  -4   8  11        1.29        0.73      4.38 o 
  -3   8  11       94.18       93.14      7.12 o 
  -2   8  11       63.07       68.53      5.24 o 
  -1   8  11      717.50      798.52     20.44 o 
   0   8  11      672.67      640.21     19.42 o 
   1   8  11       35.84       54.10      5.23 o 
   2   8  11        0.97        8.31      5.05 o 
   3   8  11      289.85      310.22     10.72 o 
   4   8  11       30.91       24.99      5.45 o 
   5   8  11      199.23      202.28      9.86 o 
   6   8  11        8.37       12.60      5.72 o 
   7   8  11        0.02       -2.69      5.71 o 
   8   8  11       34.08       22.66      6.68 o 
   9   8  11       35.04       34.08      8.27 o 
  10   8  11       13.07       16.23     11.17 o 
 -10   9  11      230.91      246.20     15.84 o 
  -9   9  11       51.24       45.31     13.89 o 
  -8   9  11      294.47      280.26     14.49 o 
  -7   9  11       48.33       48.00      6.61 o 
  -6   9  11      445.75      435.04     13.36 o 
  -5   9  11      219.12      197.97     12.31 o 
  -4   9  11      326.62      337.56     14.10 o 
  -3   9  11       13.00       10.96      4.51 o 
  -2   9  11      119.59      131.04      6.86 o 
  -1   9  11       65.94       64.36      5.21 o 
   0   9  11       98.66       99.47      5.74 o 
   1   9  11        8.59        4.96      4.45 o 
   2   9  11        7.64       14.59      5.50 o 
   3   9  11        1.06       -6.88      4.59 o 
   4   9  11        0.01       -6.53      4.86 o 
   5   9  11        1.16       -3.32      4.90 o 
   6   9  11        4.25        8.83      5.65 o 
   7   9  11        0.61       -4.44      5.95 o 
   8   9  11       10.68       12.15      6.57 o 
   9   9  11       29.88       29.93      7.73 o 
  -9  10  11       66.35       50.18      9.71 o 
  -8  10  11        2.08        4.04      6.79 o 
  -7  10  11       24.68       24.44      6.49 o 
  -6  10  11        0.28        2.45      5.61 o 
  -5  10  11      228.07      237.95     11.33 o 
  -4  10  11      111.71      121.93      8.31 o 
  -3  10  11       56.40       62.98      5.47 o 
  -2  10  11      199.00      216.30      7.77 o 
  -1  10  11       44.96       54.69      5.62 o 
   0  10  11      328.32      353.39     10.94 o 
   1  10  11        6.62        3.68      4.93 o 
   2  10  11      125.93      120.80      7.02 o 
   3  10  11      140.45      160.92      7.74 o 
   4  10  11      564.11      591.02     15.24 o 
   5  10  11       89.78       89.43      6.80 o 
   6  10  11        5.64        4.16      5.40 o 
   7  10  11       28.41       27.97      6.07 o 
  -8  11  11      187.98      191.02     17.84 o 
  -7  11  11      267.35      282.27     12.57 o 
  -6  11  11       12.91        6.20      5.94 o 
  -5  11  11        7.88       17.37      6.00 o 
  -4  11  11       69.86       84.48      8.67 o 
  -3  11  11      316.91      341.26      9.92 o 
  -2  11  11        3.42       -3.25      5.46 o 
  -1  11  11       27.89       27.66      5.04 o 
   0  11  11        1.80       -3.03      7.69 o 
   1  11  11        0.19        0.97      4.95 o 
   2  11  11       79.31       91.25      6.53 o 
   3  11  11       61.18       70.22      8.15 o 
   4  11  11       22.31       29.15      7.69 o 
   5  11  11        0.10        8.22     11.73 o 
   6  11  11       44.02       37.72      8.29 o 
  -5  12  11        0.17        1.54      5.47 o 
  -4  12  11        4.63        8.31      5.79 o 
  -3  12  11       47.55       47.75      6.28 o 
  -2  12  11       63.35       80.95      6.49 o 
  -1  12  11       21.87       22.39      5.17 o 
   0  12  11      151.29      156.45      9.96 o 
   1  12  11        0.87        0.86     10.17 o 
   2  12  11       34.26       42.46      7.77 o 
   3  12  11      184.34      199.63     10.94 o 
   4  12  11        6.85        6.12      7.27 o 
 -14   0  12       11.05       -1.51     11.61 o 
 -12   0  12      129.78      122.71     14.04 o 
 -10   0  12      305.80      276.79     16.42 o 
  -8   0  12       23.12       25.02      6.97 o 
  -6   0  12       35.85       36.27      9.65 o 
  -4   0  12      261.83      261.08     12.51 o 
  -2   0  12        4.29        9.12      6.14 o 
   0   0  12       50.25       59.86      8.01 o 
   2   0  12       14.40       15.30      5.56 o 
   4   0  12     1061.14     1075.53     34.01 o 
   6   0  12      982.20      963.27     32.23 o 
   8   0  12      584.85      590.34     24.43 o 
  10   0  12      126.85      133.52     13.74 o 
  12   0  12       22.48       38.38     17.13 o 
 -14   1  12        0.73        7.27      9.63 o 
 -13   1  12        0.37       -4.16      6.95 o 
 -12   1  12       35.95       32.05      7.57 o 
 -11   1  12        6.54       15.79      7.44 o 
 -10   1  12       29.90       27.36      6.87 o 
  -9   1  12      740.22      746.10     17.65 o 
  -8   1  12       14.16       16.51      5.24 o 
  -7   1  12      260.31      263.48     16.94 o 
  -6   1  12      405.57      393.07     10.99 o 
  -5   1  12      226.13      208.89      8.20 o 
  -4   1  12      338.37      334.80     10.39 o 
  -3   1  12      766.65      774.68     12.45 o 
  -2   1  12      806.04      793.26     13.50 o 
  -1   1  12      825.92      843.58     14.57 o 
   0   1  12       92.20       95.41      5.22 o 
   1   1  12     1057.21     1048.32     31.02 o 
   2   1  12      231.13      217.26      7.56 o 
   3   1  12     1918.70     1944.06     31.08 o 
   4   1  12        8.42       11.35      5.39 o 
   5   1  12      369.40      365.71     15.01 o 
   6   1  12      355.57      321.73     13.04 o 
   7   1  12        7.71       -0.80      5.43 o 
   8   1  12        7.09        6.13      6.11 o 
   9   1  12       14.08        5.58      6.35 o 
  10   1  12       51.86       49.87      9.32 o 
  11   1  12       96.99       88.60     11.27 o 
  12   1  12        9.09       13.02      9.31 o 
 -14   2  12        1.11       -1.33      9.08 o 
 -13   2  12       91.32       90.06     11.25 o 
 -12   2  12       19.12       15.70      8.36 o 
 -11   2  12        2.10        4.60      6.53 o 
 -10   2  12       15.93       17.63      6.25 o 
  -9   2  12      393.60      396.70     13.60 o 
  -8   2  12       87.75       85.28      6.56 o 
  -7   2  12       25.44       34.10      5.40 o 
  -6   2  12       26.34       29.45      5.20 o 
  -5   2  12      234.57      218.07      8.69 o 
  -4   2  12        6.07        8.82      4.11 o 
  -3   2  12       69.68       91.72      5.51 o 
  -2   2  12      162.91      186.78      5.93 o 
  -1   2  12      485.15      453.18      9.25 o 
   0   2  12       25.80       27.29      4.04 o 
   1   2  12     2317.15     2270.67     38.08 o 
   2   2  12      207.27      191.07      7.18 o 
   3   2  12      462.76      478.06     11.58 o 
   4   2  12      233.03      218.48      8.15 o 
   5   2  12      291.06      292.91     11.64 o 
   6   2  12      238.79      253.36     10.70 o 
   7   2  12      298.77      321.61     16.49 o 
   8   2  12       18.07       18.79      7.61 o 
   9   2  12      315.19      275.22     19.41 o 
  10   2  12      185.77      178.57     12.72 o 
  11   2  12       75.06       62.46     10.15 o 
  12   2  12       41.89       49.26     10.52 o 
 -14   3  12        0.34       -9.35      8.40 o 
 -13   3  12       40.60       31.28      9.50 o 
 -12   3  12        0.01        0.89      8.11 o 
 -11   3  12       56.44       44.45      8.84 o 
 -10   3  12      223.85      218.83     16.57 o 
  -9   3  12        1.09        1.53      5.86 o 
  -8   3  12      182.94      187.58      9.37 o 
  -7   3  12      130.99      142.32      7.47 o 
  -6   3  12      184.14      180.94      7.96 o 
  -5   3  12      460.32      453.37     11.20 o 
  -4   3  12      221.74      208.18     10.83 o 
  -3   3  12       11.11       17.11      3.98 o 
  -2   3  12       23.99       21.40      3.97 o 
  -1   3  12        0.06       -0.70      4.06 o 
   0   3  12     3856.56     3607.03     93.31 o 
   1   3  12      743.79      721.54     14.44 o 
   2   3  12        8.73       -2.49      4.48 o 
   3   3  12      293.81      266.91      9.27 o 
   4   3  12       35.18       34.68      5.58 o 
   5   3  12      979.01      889.17     17.10 o 
   6   3  12      173.06      190.42      9.47 o 
   7   3  12      199.00      172.14     22.97 o 
   8   3  12       59.62       67.09      8.62 o 
   9   3  12        2.56        0.06      7.20 o 
  10   3  12        1.50       -7.82      7.56 o 
  11   3  12       15.90       17.92      8.98 o 
  12   3  12       38.31       40.02     10.14 o 
 -13   4  12       77.91       78.76     11.62 o 
 -12   4  12        0.07        5.06      8.07 o 
 -11   4  12      239.14      247.22     13.97 o 
 -10   4  12      106.79      118.65     11.42 o 
  -9   4  12       74.12       83.74      8.89 o 
  -8   4  12        0.29       -0.88      6.79 o 
  -7   4  12        1.21       -4.18      5.19 o 
  -6   4  12        9.13        7.92      5.90 o 
  -5   4  12       61.97       62.46      4.95 o 
  -4   4  12      336.66      313.40      8.41 o 
  -3   4  12      147.76      122.05      5.27 o 
  -2   4  12      414.13      412.70     14.33 o 
  -1   4  12      496.44      462.55      9.70 o 
   0   4  12      968.88      936.99     14.89 o 
   1   4  12        0.19       -1.98      4.15 o 
   2   4  12      707.56      676.16     13.78 o 
   3   4  12      551.15      534.34     11.99 o 
   4   4  12        2.17       -3.85      4.08 o 
   5   4  12       39.19       34.98      5.56 o 
   6   4  12        2.07        5.85      7.72 o 
   7   4  12       96.26      117.10      9.78 o 
   8   4  12       10.87       16.81      7.49 o 
   9   4  12        0.46       -5.48      7.03 o 
  10   4  12       43.34       41.12      9.02 o 
  11   4  12        3.17        3.15      8.38 o 
 -13   5  12        0.08       -0.82      9.01 o 
 -12   5  12       29.90       11.90      8.97 o 
 -11   5  12       26.08       42.89     10.26 o 
 -10   5  12        2.76       -4.15      7.15 o 
  -9   5  12        1.16       -4.54      6.79 o 
  -8   5  12      153.81      153.70     17.43 o 
  -7   5  12      509.67      531.46     19.25 o 
  -6   5  12       61.83       67.93      5.89 o 
  -5   5  12      591.46      580.92     12.79 o 
  -4   5  12      435.74      403.28      9.60 o 
  -3   5  12      114.74      110.36      6.28 o 
  -2   5  12       16.74        5.24      3.49 o 
  -1   5  12      524.99      547.54     10.40 o 
   0   5  12      413.14      424.93      9.08 o 
   1   5  12      107.46      122.71      5.91 o 
   2   5  12        0.01       -6.41      4.27 o 
   3   5  12       48.87       33.37      5.33 o 
   4   5  12        0.83        3.73      4.86 o 
   5   5  12       15.09       21.99      5.34 o 
   6   5  12        0.15       -7.70      5.13 o 
   7   5  12       27.15       22.79      7.25 o 
   8   5  12       22.57       28.89      8.09 o 
   9   5  12        1.50       -1.16      7.56 o 
  10   5  12        0.33      -11.41      8.05 o 
  11   5  12       24.70       19.66      9.07 o 
 -12   6  12       27.83       34.33      9.30 o 
 -11   6  12        9.04       11.18      8.31 o 
 -10   6  12        0.02        8.28      7.54 o 
  -9   6  12       39.56       43.91      7.83 o 
  -8   6  12      210.91      208.16     11.61 o 
  -7   6  12      136.89      116.86      9.32 o 
  -6   6  12       17.35       18.98      5.85 o 
  -5   6  12      249.72      241.98      8.69 o 
  -4   6  12       50.12       50.75      5.08 o 
  -3   6  12       97.45      100.92      4.98 o 
  -2   6  12       18.87       17.11      3.73 o 
  -1   6  12       14.57       10.22      3.92 o 
   0   6  12        0.73        3.29      3.74 o 
   1   6  12      247.75      271.71      9.03 o 
   2   6  12        5.15       -0.85      4.40 o 
   3   6  12      392.22      403.30     11.50 o 
   4   6  12       19.14       15.45      5.36 o 
   5   6  12      207.85      224.83      8.83 o 
   6   6  12        0.85       -4.53      5.07 o 
   7   6  12       50.44       59.94      7.48 o 
   8   6  12        6.78        6.92      9.14 o 
   9   6  12      101.21      105.54     15.45 o 
  10   6  12       25.69       16.57      8.80 o 
 -12   7  12       14.75       25.10     11.08 o 
 -11   7  12      207.77      195.17     15.75 o 
 -10   7  12        4.88        0.91      8.72 o 
  -9   7  12      147.44      138.99     12.43 o 
  -8   7  12        0.71       -5.07      7.06 o 
  -7   7  12       49.51       56.01      7.70 o 
  -6   7  12        0.72       -0.42      6.00 o 
  -5   7  12       17.68       19.18      5.72 o 
  -4   7  12       14.73        8.42      5.34 o 
  -3   7  12       52.17       55.94      5.31 o 
  -2   7  12      100.68      113.61      6.08 o 
  -1   7  12      217.64      222.31      7.55 o 
   0   7  12        0.27       -3.62      4.49 o 
   1   7  12       42.53       37.46      6.13 o 
   2   7  12       75.25       69.34      5.95 o 
   3   7  12        2.13        1.78      7.35 o 
   4   7  12       27.93       24.94      5.42 o 
   5   7  12        1.82       -2.10      4.92 o 
   6   7  12       22.53       21.68      5.50 o 
   7   7  12       18.69       29.20      6.68 o 
   8   7  12       15.92       13.73      7.84 o 
   9   7  12       34.91       35.90      8.91 o 
  10   7  12        9.49       20.55      8.49 o 
 -11   8  12      165.55      155.78     14.44 o 
 -10   8  12       63.53       65.26     11.51 o 
  -9   8  12        0.75        0.23      8.45 o 
  -8   8  12        6.31       -4.67     17.52 o 
  -7   8  12       19.61       18.99      6.64 o 
  -6   8  12       38.72       38.13      6.99 o 
  -5   8  12       70.36       65.75      7.94 o 
  -4   8  12       48.43       69.94      6.30 o 
  -3   8  12       62.39       65.99      5.59 o 
  -2   8  12        1.16        5.83      4.75 o 
  -1   8  12       76.70       86.18      5.69 o 
   0   8  12      195.65      206.07      8.08 o 
   1   8  12       30.29       22.47      5.63 o 
   2   8  12       92.05      102.94      7.04 o 
   3   8  12        2.59        4.93      5.12 o 
   4   8  12       18.47       17.11      8.03 o 
   5   8  12       57.98       61.01      6.80 o 
   6   8  12       45.17       40.33      6.72 o 
   7   8  12       23.24       19.73      7.71 o 
   8   8  12        6.58        1.78      7.60 o 
   9   8  12      155.12      192.97     14.42 o 
 -10   9  12        5.37        7.42      8.89 o 
  -9   9  12      171.18      173.55     13.77 o 
  -8   9  12       85.14       95.11     18.50 o 
  -7   9  12      260.22      273.78     12.77 o 
  -6   9  12      125.35      105.94      8.73 o 
  -5   9  12      181.05      181.90      9.07 o 
  -4   9  12       46.13       60.82      7.92 o 
  -3   9  12      273.57      312.47      9.48 o 
  -2   9  12        5.83        7.71      4.60 o 
  -1   9  12      234.28      237.58      8.65 o 
   0   9  12      153.19      140.44      7.76 o 
   1   9  12       72.39       79.03      9.13 o 
   2   9  12      135.87      125.66      7.48 o 
   3   9  12      100.13       84.98      6.97 o 
   4   9  12       54.95       44.33      7.27 o 
   5   9  12       10.06       -0.46      5.63 o 
   6   9  12        0.57       -5.55      5.88 o 
   7   9  12      115.99      129.32     11.73 o 
   8   9  12        0.10       -0.64      7.37 o 
  -9  10  12       68.20       89.89     29.09 o 
  -8  10  12      222.40      235.18     27.91 o 
  -7  10  12       21.28       23.14      9.37 o 
  -6  10  12       26.85       19.97      6.97 o 
  -5  10  12        3.00       -3.32      6.39 o 
  -4  10  12        3.45        3.84      6.38 o 
  -3  10  12       47.42       43.87      6.56 o 
  -2  10  12        8.62        9.08      5.20 o 
  -1  10  12      151.57      157.11      7.62 o 
   0  10  12       12.32       12.14      5.58 o 
   1  10  12      304.60      308.44     10.89 o 
   2  10  12       17.58       27.29      5.96 o 
   3  10  12        0.79       11.64      5.53 o 
   4  10  12       23.49       15.06      5.79 o 
   5  10  12      223.30      237.77      9.92 o 
   6  10  12      184.93      187.13      9.21 o 
   7  10  12      315.60      320.26     12.02 o 
  -7  11  12       45.94       45.10     16.03 o 
  -6  11  12      318.23      336.78     14.33 o 
  -5  11  12       22.04        9.12      9.63 o 
  -4  11  12       89.31       87.05      8.57 o 
  -3  11  12        0.29        1.47      5.95 o 
  -2  11  12       22.97       14.89      5.94 o 
  -1  11  12       67.94       81.16      8.30 o 
   0  11  12       30.28       26.05      6.73 o 
   1  11  12       24.42       20.03      5.89 o 
   2  11  12       23.72       26.45      5.82 o 
   3  11  12       81.19       79.58      6.71 o 
   4  11  12       68.60       77.37     11.35 o 
   5  11  12        0.84       -7.95      7.50 o 
  -4  12  12       34.87       28.44      8.17 o 
  -3  12  12       41.13       54.24     10.57 o 
  -2  12  12       30.61       36.40      7.47 o 
  -1  12  12        8.43       13.24      5.93 o 
   0  12  12       60.20       70.91      6.71 o 
   1  12  12        0.04       -9.18      8.20 o 
   2  12  12      109.74      131.17     10.13 o 
 -13   0  13      162.67      123.50     15.23 o 
 -11   0  13       79.30       95.53     25.47 o 
  -9   0  13       68.22       75.79     10.94 o 
  -7   0  13      606.18      577.22     38.97 o 
  -5   0  13     1127.70     1087.84     32.81 o 
  -3   0  13      508.07      499.23     20.71 o 
  -1   0  13      179.40      159.41     12.29 o 
   1   0  13      173.88      174.01     12.50 o 
   3   0  13      379.80      410.76     19.13 o 
   5   0  13      210.99      205.76     22.24 o 
   7   0  13      525.10      546.64     25.49 o 
   9   0  13       53.43       48.71     11.29 o 
  11   0  13       18.24       30.72     16.87 o 
 -13   1  13        0.77       -7.02      8.41 o 
 -12   1  13       40.11       36.57      7.98 o 
 -11   1  13       34.76       24.53      7.45 o 
 -10   1  13       61.46       73.71      7.95 o 
  -9   1  13      119.90      120.73      9.14 o 
  -8   1  13       63.73       65.62      8.12 o 
  -7   1  13       33.87       41.03      9.17 o 
  -6   1  13       99.85       94.62      9.08 o 
  -5   1  13      440.45      434.23     16.09 o 
  -4   1  13      755.78      745.66     18.03 o 
  -3   1  13      147.54      150.16      8.37 o 
  -2   1  13     1173.84     1146.33     25.05 o 
  -1   1  13        4.68        6.93      5.34 o 
   0   1  13     2804.70     2724.61     51.68 o 
   1   1  13       62.58       62.69      6.52 o 
   2   1  13     1570.35     1481.28     30.94 o 
   3   1  13      723.60      717.65     18.37 o 
   4   1  13       98.52      105.06      8.88 o 
   5   1  13      223.82      220.49     10.29 o 
   6   1  13      148.11      149.99      9.01 o 
   7   1  13       22.89       15.63      6.52 o 
   8   1  13        2.46        3.38      6.08 o 
   9   1  13        3.97       10.63      6.87 o 
  10   1  13        5.96        8.00      8.64 o 
  11   1  13       13.32       16.70     13.13 o 
 -13   2  13      101.11       99.32     11.79 o 
 -12   2  13      140.21      144.52     12.52 o 
 -11   2  13      105.60      101.68      8.98 o 
 -10   2  13      209.21      202.65     11.03 o 
  -9   2  13        1.05        7.16      5.98 o 
  -8   2  13       12.44        7.32      5.89 o 
  -7   2  13        1.62       -2.36      4.90 o 
  -6   2  13      332.99      322.92     10.79 o 
  -5   2  13       97.23       91.21      6.60 o 
  -4   2  13        6.04        9.01      5.46 o 
  -3   2  13      224.14      205.31     10.65 o 
  -2   2  13       79.43       75.12      6.72 o 
  -1   2  13      430.02      404.07     11.68 o 
   0   2  13      139.78      144.60      6.94 o 
   1   2  13       52.86       48.81      5.28 o 
   2   2  13      204.84      192.12      9.43 o 
   3   2  13      261.17      263.65     10.35 o 
   4   2  13        5.11        2.36      5.38 o 
   5   2  13      372.35      311.62     12.03 o 
   6   2  13      896.22      860.94     21.62 o 
   7   2  13       12.35        8.33      6.11 o 
   8   2  13      172.99      197.44     12.07 o 
   9   2  13       68.46       74.87      9.69 o 
  10   2  13      228.05      246.98     14.56 o 
  11   2  13        8.39        0.91      8.86 o 
 -13   3  13        7.85        6.60      8.78 o 
 -12   3  13       42.80       53.98      9.92 o 
 -11   3  13       64.72       71.25      9.71 o 
 -10   3  13       10.44        9.87      7.64 o 
  -9   3  13        3.66        1.58      6.07 o 
  -8   3  13      324.41      314.13     16.58 o 
  -7   3  13      172.22      166.59      9.05 o 
  -6   3  13      200.96      231.10      9.04 o 
  -5   3  13      223.41      195.56      8.46 o 
  -4   3  13       87.40      102.20     11.11 o 
  -3   3  13     2882.78     2745.29     52.07 o 
  -2   3  13     1018.83      972.29     19.85 o 
  -1   3  13      336.91      317.31      9.60 o 
   0   3  13       92.08       67.56      5.31 o 
   1   3  13        8.08        3.15      4.24 o 
   2   3  13      984.08      910.84     17.23 o 
   3   3  13       79.33       78.36      5.58 o 
   4   3  13      385.93      372.59     12.87 o 
   5   3  13       59.39       58.18      6.61 o 
   6   3  13       85.44       88.68      9.32 o 
   7   3  13      213.41      184.68     11.47 o 
   8   3  13        1.24        0.97      7.29 o 
   9   3  13       12.30        2.95      8.08 o 
  10   3  13       15.21       29.91      9.41 o 
  11   3  13        6.26       19.25      9.40 o 
 -13   4  13      109.67      145.07     19.90 o 
 -12   4  13       83.00       95.87     11.40 o 
 -11   4  13       12.66       16.70     10.87 o 
 -10   4  13       18.51       19.00      8.58 o 
  -9   4  13      254.90      247.32     13.25 o 
  -8   4  13       67.77       73.42      7.64 o 
  -7   4  13        0.24        8.78      6.04 o 
  -6   4  13      163.28      146.06      9.20 o 
  -5   4  13        1.37       -0.45      4.90 o 
  -4   4  13      109.98      113.84      9.87 o 
  -3   4  13      346.70      355.30     12.29 o 
  -2   4  13        0.02       -4.33      4.19 o 
  -1   4  13       40.61       34.07      4.74 o 
   0   4  13      154.31      147.05      7.47 o 
   1   4  13       45.43       59.34      5.07 o 
   2   4  13       54.10       54.57      5.14 o 
   3   4  13      109.63       95.85      6.07 o 
   4   4  13       89.97      106.90      7.88 o 
   5   4  13       80.41       79.68      8.78 o 
   6   4  13       30.33       28.12      7.47 o 
   7   4  13       14.22        6.36      7.20 o 
   8   4  13        0.48        3.79      8.58 o 
   9   4  13       18.81       22.00      8.63 o 
  10   4  13       75.87       95.16     11.75 o 
  11   4  13        6.63        7.07      8.81 o 
 -12   5  13       60.96       51.75     10.33 o 
 -11   5  13       12.79       11.20      8.67 o 
 -10   5  13      142.90      134.74     11.14 o 
  -9   5  13       81.02       65.06      8.90 o 
  -8   5  13      224.06      202.77     15.99 o 
  -7   5  13      121.06      119.68      9.35 o 
  -6   5  13       33.58       32.10      7.14 o 
  -5   5  13      163.43      135.49      8.21 o 
  -4   5  13      101.42       93.77      7.28 o 
  -3   5  13      295.56      287.20      9.80 o 
  -2   5  13      262.09      281.36      8.77 o 
  -1   5  13      171.68      188.00      7.12 o 
   0   5  13      107.95      127.59      6.19 o 
   1   5  13       40.40       51.35      5.52 o 
   2   5  13        8.73        8.89      4.79 o 
   3   5  13       18.25       25.56      6.68 o 
   4   5  13      212.28      199.73      8.61 o 
   5   5  13       10.35       12.72      5.95 o 
   6   5  13       53.57       49.07      8.32 o 
   7   5  13       66.15       92.69      9.77 o 
   8   5  13        5.77        8.36      7.72 o 
   9   5  13       59.65       62.16      9.72 o 
  10   5  13      117.66      121.14     12.04 o 
 -12   6  13       37.14       40.47     11.50 o 
 -11   6  13       58.77       64.10      9.95 o 
 -10   6  13       16.46        6.93      7.65 o 
  -9   6  13       18.16        9.15      9.10 o 
  -8   6  13        8.84        3.47      6.95 o 
  -7   6  13        4.50       -5.80      6.39 o 
  -6   6  13      128.92      121.73     17.49 o 
  -5   6  13       20.69       25.42      6.84 o 
  -4   6  13      499.45      471.45     16.35 o 
  -3   6  13        1.98        4.74      5.27 o 
  -2   6  13        3.37       -1.13      4.61 o 
  -1   6  13        0.32       -2.30      5.50 o 
   0   6  13       80.10       83.72      6.24 o 
   1   6  13       40.03       56.14      5.88 o 
   2   6  13      161.41      157.05      7.54 o 
   3   6  13       62.17       52.09      5.99 o 
   4   6  13       12.39       11.07      5.34 o 
   5   6  13        0.72       -5.00      4.99 o 
   6   6  13       22.24       23.30      6.55 o 
   7   6  13        1.40        0.72      7.37 o 
   8   6  13      192.87      206.37     12.83 o 
   9   6  13        4.07        4.89      8.19 o 
  10   6  13       28.98       38.79      9.68 o 
 -11   7  13       68.85       81.95     12.71 o 
 -10   7  13       51.83       49.72     10.71 o 
  -9   7  13        1.22      -12.29      8.19 o 
  -8   7  13       16.09       24.18      9.38 o 
  -7   7  13        2.84        5.04      8.03 o 
  -6   7  13       33.54       28.79      8.57 o 
  -5   7  13       42.24       41.24      8.73 o 
  -4   7  13        7.36       13.55      7.49 o 
  -3   7  13       58.84       66.46      8.01 o 
  -2   7  13      150.47      149.75      8.31 o 
  -1   7  13       71.85       73.54      6.80 o 
   0   7  13      158.87      149.35      8.28 o 
   1   7  13      225.26      223.21      9.53 o 
   2   7  13       53.82       37.20      5.61 o 
   3   7  13       69.04       72.74      6.27 o 
   4   7  13       69.82       85.22      6.61 o 
   5   7  13      177.34      210.12      8.92 o 
   6   7  13       66.80       88.25      8.25 o 
   7   7  13       54.55       48.02      9.05 o 
   8   7  13       12.18        7.12      8.08 o 
   9   7  13        6.53        5.42      8.33 o 
 -10   8  13        7.94       10.28      9.62 o 
  -9   8  13        2.84       -5.65     16.91 o 
  -8   8  13       31.19       20.39      9.00 o 
  -7   8  13       13.21       18.65     13.56 o 
  -6   8  13       34.05       26.97     10.70 o 
  -5   8  13      118.36      111.07     11.05 o 
  -4   8  13       19.47       16.75      7.55 o 
  -3   8  13       17.63       16.64      6.69 o 
  -2   8  13        0.49        2.28      5.52 o 
  -1   8  13       13.15       16.85      5.70 o 
   0   8  13       77.65       78.61      7.01 o 
   1   8  13        0.30       -2.37      5.26 o 
   2   8  13        8.03       13.60      5.72 o 
   3   8  13       11.30        9.63      5.67 o 
   4   8  13      112.20      133.56      8.91 o 
   5   8  13       21.82       19.88      6.59 o 
   6   8  13      350.11      385.47     15.97 o 
   7   8  13      362.87      374.72     28.96 o 
   8   8  13        9.45       26.98     11.69 o 
  -9   9  13      179.97      193.07     14.73 o 
  -8   9  13       30.93       11.44      9.22 o 
  -7   9  13        0.58       -0.05      8.00 o 
  -6   9  13       18.79       23.59      8.53 o 
  -5   9  13       21.01       19.17      8.58 o 
  -4   9  13      698.98      734.37     32.17 o 
  -3   9  13      496.79      447.16     32.46 o 
  -2   9  13       24.32       16.91      6.85 o 
  -1   9  13       50.93       42.19      6.35 o 
   0   9  13      167.52      165.71      8.62 o 
   1   9  13        0.60        1.73      5.55 o 
   2   9  13      107.39      108.00      7.78 o 
   3   9  13        1.81       -8.45      5.63 o 
   4   9  13      519.79      511.64     15.24 o 
   5   9  13       36.22       26.37      6.75 o 
   6   9  13        1.86       -2.92      7.11 o 
   7   9  13       78.44      106.25     11.43 o 
  -8  10  13      111.59      124.63     12.19 o 
  -7  10  13       23.82       29.81      9.01 o 
  -6  10  13        1.34        4.84      8.22 o 
  -5  10  13        2.60       -3.02      7.90 o 
  -4  10  13        5.07        8.73      8.12 o 
  -3  10  13       21.35       23.22      8.55 o 
  -2  10  13        0.50       -6.79      6.39 o 
  -1  10  13        4.94        7.27      5.83 o 
   0  10  13        4.73        4.45      5.77 o 
   1  10  13      310.58      295.73     11.34 o 
   2  10  13      132.37      125.94      8.34 o 
   3  10  13      133.10      126.29      8.31 o 
   4  10  13       64.31       62.33      7.16 o 
   5  10  13        2.51       -4.97      5.99 o 
   6  10  13       97.40      102.93     10.63 o 
  -6  11  13        0.53       -6.41      8.07 o 
  -5  11  13       13.23       14.70      8.09 o 
  -4  11  13       64.71       77.89     10.13 o 
  -3  11  13       12.35       18.31      8.33 o 
  -2  11  13       83.51       84.17      8.91 o 
  -1  11  13      134.87      127.01      9.76 o 
   0  11  13       23.33       15.47      6.71 o 
   1  11  13       82.34       93.89      7.69 o 
   2  11  13        0.20       -0.74      5.69 o 
   3  11  13      134.84      133.79      8.22 o 
   4  11  13       49.83       66.65      9.45 o 
  -1  12  13       38.80       31.27      7.29 o 
 -12   0  14       38.97       47.84     12.69 o 
 -10   0  14      317.59      340.97     40.12 o 
  -8   0  14     1135.35     1180.24     38.75 o 
  -6   0  14      985.06     1008.21     33.61 o 
  -4   0  14      691.31      610.99     23.43 o 
  -2   0  14      126.40      116.69     11.01 o 
   0   0  14        1.45       -1.71      7.17 o 
   2   0  14      150.65      139.84     11.72 o 
   4   0  14      224.11      195.39     13.47 o 
   6   0  14        3.86      -10.06     16.14 o 
   8   0  14        3.89        5.61      9.25 o 
  10   0  14      133.51      140.49     21.94 o 
 -13   1  14        1.60       11.78      9.25 o 
 -12   1  14        1.91       -2.07      7.45 o 
 -11   1  14        0.78        3.98      7.36 o 
 -10   1  14        1.43       -7.47      6.11 o 
  -9   1  14       23.25       26.05      9.41 o 
  -8   1  14        1.37        3.23      6.01 o 
  -7   1  14      107.05      101.51     11.19 o 
  -6   1  14       13.43       14.22      5.86 o 
  -5   1  14      284.81      272.71     10.96 o 
  -4   1  14        0.75        5.45      5.35 o 
  -3   1  14     1653.70     1572.72     33.64 o 
  -2   1  14        3.41        6.39      5.20 o 
  -1   1  14     1837.22     1775.09     35.98 o 
   0   1  14      620.93      613.94     20.10 o 
   1   1  14       45.10       50.00      9.22 o 
   2   1  14      124.75      100.34      7.58 o 
   3   1  14      642.19      634.93     17.37 o 
   4   1  14      123.40      112.70      8.19 o 
   5   1  14       71.50       72.29      7.58 o 
   6   1  14       68.53       64.77      7.51 o 
   7   1  14       12.45       25.45      6.92 o 
   8   1  14       28.12       34.29      7.47 o 
   9   1  14       12.42       13.68      8.58 o 
  10   1  14        1.86        5.23      8.93 o 
  11   1  14        4.84        5.62      9.23 o 
 -13   2  14      123.22      122.57     18.70 o 
 -12   2  14        7.74       -1.37      8.11 o 
 -11   2  14       47.84       60.78      8.39 o 
 -10   2  14        1.75       -0.04      6.16 o 
  -9   2  14       33.28       35.49      7.24 o 
  -8   2  14      101.32      110.96      8.67 o 
  -7   2  14      331.65      365.84     17.67 o 
  -6   2  14       88.62       80.67      8.50 o 
  -5   2  14      221.11      195.74      8.73 o 
  -4   2  14      639.51      645.91     17.25 o 
  -3   2  14       11.88       12.04      5.63 o 
  -2   2  14        7.86        4.54      6.75 o 
  -1   2  14        0.44       -2.90      5.03 o 
   0   2  14       99.75       86.07      6.99 o 
   1   2  14      591.67      544.72     15.54 o 
   2   2  14     1311.83     1151.34     25.78 o 
   3   2  14      336.08      335.72     12.32 o 
   4   2  14       81.41       88.26      7.67 o 
   5   2  14       45.94       40.86      6.98 o 
   6   2  14        4.01        5.96      7.09 o 
   7   2  14       80.68       78.66      9.52 o 
   8   2  14       11.72        5.72      7.74 o 
   9   2  14       19.80       24.04     10.05 o 
  10   2  14        5.63       10.72     10.93 o 
  11   2  14        0.34        1.11      9.14 o 
 -13   3  14        3.30       -3.93      9.00 o 
 -12   3  14       25.57       34.06      9.81 o 
 -11   3  14       29.22       27.34      8.98 o 
 -10   3  14        8.06        5.37      7.96 o 
  -9   3  14      136.61      144.43     13.62 o 
  -8   3  14       47.36       57.55      8.55 o 
  -7   3  14       31.37       40.74      6.66 o 
  -6   3  14      246.03      218.05     13.82 o 
  -5   3  14      100.03      104.02      7.20 o 
  -4   3  14      132.31      125.63      8.00 o 
  -3   3  14        7.62        2.86      5.03 o 
  -2   3  14        1.32       -3.94      5.11 o 
  -1   3  14      943.67      799.59     19.68 o 
   0   3  14       53.34       61.93      6.72 o 
   1   3  14       23.07       13.33      5.47 o 
   2   3  14      201.54      172.79      8.94 o 
   3   3  14      587.73      526.98     19.40 o 
   4   3  14      235.06      185.29      9.75 o 
   5   3  14       17.02       24.42      6.37 o 
   6   3  14      293.49      286.40     14.09 o 
   7   3  14       57.46       61.72      8.94 o 
   8   3  14       10.38       16.42      8.40 o 
   9   3  14       83.95       83.77     10.71 o 
  10   3  14       27.71       18.66     15.87 o 
 -12   4  14      181.48      179.38     16.84 o 
 -11   4  14       25.04       48.49      9.87 o 
 -10   4  14        2.25       18.51      8.66 o 
  -9   4  14      159.06      140.81     16.20 o 
  -8   4  14      114.29      111.56      9.83 o 
  -7   4  14       80.80       82.90      9.80 o 
  -6   4  14     1048.24     1081.74     25.03 o 
  -5   4  14        0.14       -7.62      5.08 o 
  -4   4  14      395.89      381.31     13.01 o 
  -3   4  14        0.00        1.10      5.41 o 
  -2   4  14       67.76       62.25      6.69 o 
  -1   4  14       46.20       43.05      6.10 o 
   0   4  14      921.43      793.11     19.60 o 
   1   4  14        0.69       -2.37      4.73 o 
   2   4  14      397.84      356.75     14.50 o 
   3   4  14       30.52       27.33      7.42 o 
   4   4  14      107.30      102.85     10.23 o 
   5   4  14        0.35        2.91      6.90 o 
   6   4  14       45.31       59.95      9.36 o 
   7   4  14       42.85       57.28      9.06 o 
   8   4  14        1.92       -2.80      7.65 o 
   9   4  14        4.23       -6.89      8.49 o 
  10   4  14       54.30       55.52     10.44 o 
 -12   5  14       36.70       33.98      9.84 o 
 -11   5  14       28.85        9.05      8.68 o 
 -10   5  14       88.00       70.24      9.94 o 
  -9   5  14        0.21        8.00      7.75 o 
  -8   5  14       98.80       87.44      9.56 o 
  -7   5  14       55.47       59.06      8.49 o 
  -6   5  14        7.55        8.69      6.50 o 
  -5   5  14       13.03       17.00      7.70 o 
  -4   5  14      116.44      115.63      8.43 o 
  -3   5  14       64.48       66.60      6.78 o 
  -2   5  14      194.03      196.26     10.31 o 
  -1   5  14       35.19       34.59      6.62 o 
   0   5  14        5.89        6.86      5.46 o 
   1   5  14      105.67      119.27      8.32 o 
   2   5  14       26.37       49.08      6.78 o 
   3   5  14       72.31       70.57      7.46 o 
   4   5  14       90.70      117.89      9.96 o 
   5   5  14       14.60        4.71      7.12 o 
   6   5  14      269.80      286.12     14.33 o 
   7   5  14      399.29      395.34     17.24 o 
   8   5  14        9.06        9.65      8.42 o 
   9   5  14        6.53       12.75      9.11 o 
  10   5  14       37.71       44.00     10.25 o 
 -11   6  14        0.23       -1.64      9.32 o 
 -10   6  14        3.00        7.32      9.11 o 
  -9   6  14       59.20       63.20     11.67 o 
  -8   6  14       19.10       24.02     14.50 o 
  -7   6  14      329.34      346.86     18.73 o 
  -6   6  14       13.39       11.57      8.27 o 
  -5   6  14      241.24      215.13     13.98 o 
  -4   6  14       21.65       15.06      8.12 o 
  -3   6  14       64.20       51.40      9.27 o 
  -2   6  14       45.99       48.60      9.09 o 
  -1   6  14       11.32       16.54      5.90 o 
   0   6  14      183.33      165.41      9.01 o 
   1   6  14       63.99       70.58      7.23 o 
   2   6  14       29.79       22.37      6.66 o 
   3   6  14       60.86       58.60      7.25 o 
   4   6  14        2.48       -1.59      7.31 o 
   5   6  14       50.09       52.48      8.46 o 
   6   6  14        2.16       -8.56      7.26 o 
   7   6  14        0.09      -10.37      7.53 o 
   8   6  14        8.25       17.43      8.63 o 
   9   6  14      261.00      297.39     15.81 o 
 -10   7  14       32.36       43.71     11.15 o 
  -9   7  14       11.71        3.77      9.25 o 
  -8   7  14       30.92       25.21      9.43 o 
  -7   7  14       46.12       45.15     10.07 o 
  -6   7  14        2.05       -5.07      7.60 o 
  -5   7  14        9.72        3.24      7.54 o 
  -4   7  14        1.29       -3.91      7.36 o 
  -3   7  14      219.52      196.50     13.50 o 
  -2   7  14       91.63       80.07      9.98 o 
  -1   7  14      153.14      137.84      9.78 o 
   0   7  14        0.97       -8.91      6.17 o 
   1   7  14       62.20       47.81      6.58 o 
   2   7  14      138.71      162.66      9.02 o 
   3   7  14       34.77       42.72      7.75 o 
   4   7  14      465.68      475.43     17.61 o 
   5   7  14      127.41      137.93     16.69 o 
   6   7  14       20.17       11.31      8.09 o 
   7   7  14       59.44       78.60     15.29 o 
   8   7  14       23.57       23.58     10.67 o 
 -10   8  14        6.26        6.59      9.46 o 
  -9   8  14       27.38       27.73     10.08 o 
  -8   8  14       72.99       62.65     16.39 o 
  -7   8  14       27.00       37.96      9.97 o 
  -6   8  14      416.61      394.12     20.69 o 
  -5   8  14       52.74       50.68      9.66 o 
  -4   8  14       33.65       43.44      9.11 o 
  -3   8  14      138.84      136.10     11.87 o 
  -2   8  14      168.38      168.31     12.44 o 
  -1   8  14       26.29       24.33      7.26 o 
   0   8  14      309.01      312.76     13.96 o 
   1   8  14       97.86      130.92      8.38 o 
   2   8  14      250.21      281.23     11.27 o 
   3   8  14      121.54      118.76      9.63 o 
   4   8  14      138.61      146.44     10.89 o 
   5   8  14       14.74       18.95     10.87 o 
   6   8  14        7.34        6.12      9.30 o 
   7   8  14        8.17       19.28      9.37 o 
  -8   9  14       37.67       45.78     10.32 o 
  -7   9  14      326.26      339.14     22.28 o 
  -6   9  14      266.53      264.93     29.11 o 
  -5   9  14       14.60       24.91      9.23 o 
  -4   9  14        0.16        2.51      7.87 o 
  -3   9  14       35.77       39.21     12.34 o 
  -2   9  14       43.52       40.90      9.26 o 
  -1   9  14       57.40       51.78      8.31 o 
   0   9  14        1.10        2.25      6.60 o 
   1   9  14      361.07      330.95     24.94 o 
   2   9  14       14.97        2.17     10.58 o 
   3   9  14      158.60      151.27     10.66 o 
   4   9  14        2.89       -2.00      6.97 o 
   5   9  14       71.17       75.93      9.31 o 
   6   9  14       18.61       19.88      9.59 o 
  -7  10  14       55.80       29.70     14.50 o 
  -6  10  14        3.04        9.91      8.38 o 
  -5  10  14      115.62      116.19     11.54 o 
  -4  10  14       44.13       54.17      9.96 o 
  -3  10  14       25.61       12.55      8.59 o 
  -2  10  14      321.41      330.57     33.50 o 
  -1  10  14        4.64       -5.35      7.96 o 
   0  10  14        0.01        4.38     10.13 o 
   1  10  14       45.67       35.63      9.79 o 
   2  10  14       14.71        8.54      7.48 o 
   3  10  14       11.69       12.08      8.75 o 
   4  10  14      314.97      300.47     15.41 o 
   5  10  14        0.68       -1.88      7.20 o 
  -4  11  14       44.09       68.76     10.30 o 
  -3  11  14        2.63       -6.74      8.18 o 
  -2  11  14       21.10       26.36     11.96 o 
  -1  11  14        0.17        6.51      7.87 o 
   0  11  14      151.86      151.28     10.57 o 
   1  11  14       10.33       18.63      7.23 o 
   2  11  14       70.83       72.47      8.42 o 
 -11   0  15      195.41      178.90     16.74 o 
  -9   0  15      517.94      579.96     36.67 o 
  -7   0  15      616.69      563.13     24.15 o 
  -5   0  15      223.81      215.28     14.45 o 
  -3   0  15      189.14      193.99     13.87 o 
  -1   0  15      402.56      383.35     18.95 o 
   1   0  15      185.68      196.28     13.73 o 
   3   0  15       92.72      115.31     11.75 o 
   5   0  15        3.30        5.35      8.29 o 
   7   0  15       81.79       46.53     10.98 o 
   9   0  15        9.18       20.79     11.60 o 
 -12   1  15       48.66       53.58      9.32 o 
 -11   1  15       37.94       39.05      8.46 o 
 -10   1  15       23.45       18.76      7.45 o 
  -9   1  15      133.20      126.83      9.13 o 
  -8   1  15       11.43       10.03      6.44 o 
  -7   1  15        2.92        2.95      5.81 o 
  -6   1  15      373.63      341.18     12.76 o 
  -5   1  15       29.05       37.02      7.46 o 
  -4   1  15      764.49      712.08     18.87 o 
  -3   1  15      121.56      108.13      8.00 o 
  -2   1  15       16.83        9.77      5.55 o 
  -1   1  15      117.04      117.97      8.02 o 
   0   1  15      339.37      328.10     12.47 o 
   1   1  15      228.83      211.74     10.19 o 
   2   1  15       69.80       61.06      7.00 o 
   3   1  15      164.05      165.39      9.37 o 
   4   1  15        1.19        0.33      5.94 o 
   5   1  15        2.83        2.62      5.90 o 
   6   1  15      159.76      175.34     10.34 o 
   7   1  15       59.32       39.29      7.78 o 
   8   1  15        9.94        5.77     13.80 o 
   9   1  15      125.88      142.16     12.76 o 
  10   1  15        0.09       -1.67      9.18 o 
 -12   2  15       23.78       26.39     10.41 o 
 -11   2  15      204.81      219.97     14.53 o 
 -10   2  15      199.13      236.01     15.04 o 
  -9   2  15        0.00       -5.52      8.25 o 
  -8   2  15       81.14       67.62      8.01 o 
  -7   2  15      444.41      437.44     14.86 o 
  -6   2  15       75.09       77.08      7.52 o 
  -5   2  15      186.48      190.54      9.92 o 
  -4   2  15       69.55       88.12      7.68 o 
  -3   2  15       74.80       83.15      7.52 o 
  -2   2  15      691.12      645.88     17.48 o 
  -1   2  15     1265.47     1148.08     40.36 o 
   0   2  15       17.28        5.35      5.47 o 
   1   2  15       51.56       43.61      6.27 o 
   2   2  15       53.19       57.01      7.21 o 
   3   2  15       56.85       46.87      6.88 o 
   4   2  15        7.00       13.02      6.41 o 
   5   2  15       17.68        9.92      6.52 o 
   6   2  15       11.72        7.87      6.97 o 
   7   2  15        0.37      -10.57      7.05 o 
   8   2  15       22.86       36.76      9.38 o 
   9   2  15        4.24        6.80      8.59 o 
  10   2  15        8.92        0.14      9.14 o 
 -12   3  15        2.98       -1.90      9.07 o 
 -11   3  15        0.12        7.34      8.83 o 
 -10   3  15        6.87        6.52      9.89 o 
  -9   3  15       33.54       27.37      7.36 o 
  -8   3  15       88.03       89.93      9.46 o 
  -7   3  15       45.81       33.86      7.02 o 
  -6   3  15        0.20       -4.17      5.95 o 
  -5   3  15       21.09       16.22      6.20 o 
  -4   3  15      980.85      957.57     23.07 o 
  -3   3  15       92.48       90.84      7.63 o 
  -2   3  15      275.13      259.17     10.82 o 
  -1   3  15      163.15      157.44      9.03 o 
   0   3  15      480.92      414.48     13.73 o 
   1   3  15       17.85        0.93      5.52 o 
   2   3  15       41.34       46.48      6.78 o 
   3   3  15      146.12      122.66      8.51 o 
   4   3  15       32.03       40.12      6.95 o 
   5   3  15      114.66      127.98     10.29 o 
   6   3  15      135.74      131.44     10.92 o 
   7   3  15       38.65       53.46     10.72 o 
   8   3  15        3.04        1.93      8.22 o 
   9   3  15       94.04       93.95     12.47 o 
  10   3  15        0.28       -2.42      8.84 o 
 -12   4  15       50.50       41.77     10.24 o 
 -11   4  15      120.19      111.45     11.80 o 
 -10   4  15       44.35       61.70     14.31 o 
  -9   4  15      162.33      169.98     12.39 o 
  -8   4  15        1.61        1.91      7.39 o 
  -7   4  15      489.71      476.19     15.56 o 
  -6   4  15        3.55        4.63      5.92 o 
  -5   4  15       17.20       15.68      6.04 o 
  -4   4  15       17.72        4.94      5.99 o 
  -3   4  15      683.67      612.79     17.20 o 
  -2   4  15      145.50      115.82      8.15 o 
  -1   4  15      999.83      949.78     22.66 o 
   0   4  15        0.21       -5.98      5.41 o 
   1   4  15      452.19      424.01     13.93 o 
   2   4  15        0.03       -6.82      6.53 o 
   3   4  15      680.39      665.56     28.68 o 
   4   4  15        0.00       -4.00      6.72 o 
   5   4  15       82.05       60.68     11.29 o 
   6   4  15       19.56       19.83     16.93 o 
   7   4  15        0.00       -9.56      7.61 o 
   8   4  15       15.14        8.80     11.79 o 
   9   4  15        0.38       -1.25      8.40 o 
 -11   5  15       59.66       77.13     12.01 o 
 -10   5  15      156.97      149.77     12.29 o 
  -9   5  15       86.42       94.63     10.58 o 
  -8   5  15       94.53       81.31      9.77 o 
  -7   5  15        9.40       23.45      8.26 o 
  -6   5  15        8.85        3.17      7.84 o 
  -5   5  15      199.63      195.16     11.48 o 
  -4   5  15       14.90       24.32      6.21 o 
  -3   5  15      142.95      140.28     12.05 o 
  -2   5  15      138.60      132.15      8.50 o 
  -1   5  15        1.84        2.49      7.75 o 
   0   5  15        3.19       -2.67      6.29 o 
   1   5  15       14.44       11.41      6.96 o 
   2   5  15        2.65        8.54      6.88 o 
   3   5  15      115.92      112.40      9.76 o 
   4   5  15      247.34      226.98     12.80 o 
   5   5  15        2.38       -1.63      8.13 o 
   6   5  15       12.33        8.48      7.61 o 
   7   5  15      124.91      165.26     12.44 o 
   8   5  15        9.74       12.49      8.97 o 
   9   5  15        1.77       -7.83      9.13 o 
 -10   6  15       21.17       19.05     10.46 o 
  -9   6  15       27.87       19.50     10.32 o 
  -8   6  15      106.80       98.85     13.47 o 
  -7   6  15       47.25       43.29     14.32 o 
  -6   6  15      141.24      134.81     12.83 o 
  -5   6  15        6.87        5.67      8.30 o 
  -4   6  15       13.84       14.07      8.36 o 
  -3   6  15      261.51      231.29     14.69 o 
  -2   6  15       75.57       84.97     10.52 o 
  -1   6  15       35.65       34.28      7.45 o 
   0   6  15      331.29      321.19     14.07 o 
   1   6  15       33.77       36.65      7.40 o 
   2   6  15       90.65       91.54      9.21 o 
   3   6  15        0.46        0.79      6.95 o 
   4   6  15       74.63       66.73      8.86 o 
   5   6  15       38.07       37.81      8.43 o 
   6   6  15      141.72      147.70     11.84 o 
   7   6  15       58.94       60.48     10.16 o 
   8   6  15       13.17       19.09      9.08 o 
 -10   7  15       42.90       23.44     10.53 o 
  -9   7  15       87.67       92.85     14.75 o 
  -8   7  15       76.38      103.68     12.16 o 
  -7   7  15        1.15       -7.18      8.41 o 
  -6   7  15       70.41       64.62     10.64 o 
  -5   7  15       22.43       21.83      8.93 o 
  -4   7  15      171.84      145.37     12.67 o 
  -3   7  15      205.44      191.48     13.75 o 
  -2   7  15        9.15        5.52      7.88 o 
  -1   7  15       10.60       27.94      8.49 o 
   0   7  15       33.05       39.54      9.28 o 
   1   7  15      228.06      223.36     14.10 o 
   2   7  15       70.56       59.27      9.92 o 
   3   7  15       33.72       33.60      9.67 o 
   4   7  15       68.58       76.49     10.96 o 
   5   7  15        1.78        5.64      9.20 o 
   6   7  15        7.85       14.91     10.06 o 
   7   7  15      364.15      391.92     20.88 o 
  -9   8  15      293.12      296.08     18.31 o 
  -8   8  15       73.73       76.24     11.71 o 
  -7   8  15        8.08        2.87      9.07 o 
  -6   8  15       42.06       43.77     10.57 o 
  -5   8  15      257.11      264.74     16.21 o 
  -4   8  15       26.29       29.02      9.30 o 
  -3   8  15      520.28      517.96     32.71 o 
  -2   8  15        5.44       15.47      8.66 o 
  -1   8  15      254.31      232.71     14.92 o 
   0   8  15       16.68       24.67      8.77 o 
   1   8  15       93.15       83.55     22.74 o 
   2   8  15       30.24       32.02      9.30 o 
   3   8  15       74.66       36.33      9.82 o 
   4   8  15        3.67        0.03     20.48 o 
   5   8  15      231.18      243.13     16.09 o 
   6   8  15       24.00       10.44      9.60 o 
  -7   9  15        0.00       -5.37     14.88 o 
  -6   9  15       11.13        9.43     10.87 o 
  -5   9  15       26.39       30.71      9.91 o 
  -4   9  15       18.18       18.91      9.43 o 
  -3   9  15        3.47       19.66      8.94 o 
  -2   9  15       41.62       49.64      9.80 o 
  -1   9  15        1.94       -1.41      8.27 o 
   0   9  15       70.23       84.47     10.89 o 
   1   9  15       32.38       16.28     10.59 o 
   2   9  15       44.63       36.94      9.84 o 
   3   9  15       52.29       56.07     10.26 o 
   4   9  15       92.65      113.61     12.11 o 
   5   9  15      103.83      122.12     12.56 o 
  -5  10  15      131.89      155.44     17.45 o 
  -4  10  15        3.99      -11.92      8.34 o 
  -3  10  15       58.27       73.73     10.58 o 
  -2  10  15      128.57      117.80     13.28 o 
  -1  10  15       61.30       59.03      9.94 o 
   0  10  15       75.00       71.21     11.04 o 
   1  10  15      219.28      221.14     14.70 o 
   2  10  15       48.62       59.90     10.09 o 
   3  10  15      275.48      290.25     16.66 o 
 -12   0  16       22.36       17.15     12.86 o 
 -10   0  16      287.34      252.74     18.11 o 
  -8   0  16       64.88       49.19     11.05 o 
  -6   0  16       10.90       -5.46      8.87 o 
  -4   0  16       25.48       25.55     17.08 o 
  -2   0  16      695.46      678.65     26.08 o 
   0   0  16      404.94      410.75     19.95 o 
   2   0  16       86.01       56.58     10.50 o 
   4   0  16     1542.20     1409.48     44.60 o 
   6   0  16       25.49       16.75     10.11 o 
   8   0  16      400.89      440.65     44.00 o 
 -12   1  16      226.93      258.88     17.16 o 
 -11   1  16        3.39       10.56      8.42 o 
 -10   1  16        8.56       -5.24      7.14 o 
  -9   1  16       23.61       26.10     12.29 o 
  -8   1  16        0.22       -3.98      6.68 o 
  -7   1  16      120.14      125.54     10.63 o 
  -6   1  16       70.72       78.19      9.32 o 
  -5   1  16       17.08        3.41      6.22 o 
  -4   1  16      428.00      408.03     14.27 o 
  -3   1  16        0.23       -4.81      5.83 o 
  -2   1  16        1.51       -2.21      5.71 o 
  -1   1  16        9.84        9.04      5.98 o 
   0   1  16       75.75       63.44      7.43 o 
   1   1  16       91.40       89.89      7.79 o 
   2   1  16       21.14       22.70      6.55 o 
   3   1  16       71.23       92.23      8.32 o 
   4   1  16        4.37       13.45      6.31 o 
   5   1  16       10.31        0.93      6.26 o 
   6   1  16       98.81       91.12      8.84 o 
   7   1  16       23.49       16.34      7.51 o 
   8   1  16      110.25      116.51     12.25 o 
   9   1  16       25.98       38.91     13.39 o 
 -12   2  16        0.74        7.32     15.48 o 
 -11   2  16       13.44       24.13     13.44 o 
 -10   2  16      124.80      126.99     10.46 o 
  -9   2  16       26.53       34.59      7.86 o 
  -8   2  16      233.65      246.46     11.95 o 
  -7   2  16        5.96        5.07      6.56 o 
  -6   2  16       69.01       83.39      8.18 o 
  -5   2  16       55.44       57.99      7.53 o 
  -4   2  16      564.99      522.85     16.54 o 
  -3   2  16       95.64       78.91      7.74 o 
  -2   2  16        0.28       -0.47      5.53 o 
  -1   2  16      175.56      166.61      9.46 o 
   0   2  16       58.57       48.60      7.03 o 
   1   2  16       58.71       75.13      7.46 o 
   2   2  16       16.57       22.51      6.24 o 
   3   2  16      148.34      159.01     10.26 o 
   4   2  16       12.68       14.77      6.68 o 
   5   2  16      149.01      153.47      9.99 o 
   6   2  16        4.32       10.42     12.75 o 
   7   2  16       19.28        9.91      8.90 o 
   8   2  16        2.37        4.37      9.03 o 
   9   2  16        1.77       17.33      9.71 o 
 -11   3  16      167.70      169.43     13.82 o 
 -10   3  16      126.14      138.44     12.65 o 
  -9   3  16        0.01       13.11      8.59 o 
  -8   3  16      143.07      145.79     10.24 o 
  -7   3  16      655.72      668.77     33.48 o 
  -6   3  16      169.23      174.42     10.16 o 
  -5   3  16      634.78      616.28     18.03 o 
  -4   3  16        0.77        0.47      6.01 o 
  -3   3  16       24.23       27.67      6.54 o 
  -2   3  16       31.37       36.87      6.77 o 
  -1   3  16        9.12        8.05      5.74 o 
   0   3  16       44.72       61.62      8.38 o 
   1   3  16        3.66        0.43      5.88 o 
   2   3  16        8.97        5.55      6.17 o 
   3   3  16        9.62        9.81      6.31 o 
   4   3  16        8.62       14.80      7.39 o 
   5   3  16        1.70      -11.98     10.44 o 
   6   3  16       83.75       73.17     10.35 o 
   7   3  16        9.63        3.44      8.68 o 
   8   3  16       14.09       13.48      9.19 o 
   9   3  16       20.65       21.78      9.53 o 
 -11   4  16       10.85       10.18      9.31 o 
 -10   4  16       58.61       33.57     10.05 o 
  -9   4  16        6.73        3.47      8.47 o 
  -8   4  16        5.61       11.64      8.15 o 
  -7   4  16        0.82       -0.90      7.23 o 
  -6   4  16       19.76       18.18      6.66 o 
  -5   4  16      163.54      141.73      9.74 o 
  -4   4  16      624.41      586.37     17.16 o 
  -3   4  16       13.80       21.52      8.54 o 
  -2   4  16      466.79      424.85     15.08 o 
  -1   4  16       12.99       11.17      5.96 o 
   0   4  16      666.11      679.25     33.65 o 
   1   4  16        1.15        0.27      7.05 o 
   2   4  16      519.56      470.38     17.70 o 
   3   4  16        4.44        8.37      7.06 o 
   4   4  16       63.96       63.81      9.02 o 
   5   4  16       11.85        5.73      7.67 o 
   6   4  16       48.92       33.13      9.32 o 
   7   4  16        2.50        2.19      9.03 o 
   8   4  16      122.01      115.92     12.45 o 
 -10   5  16       56.71       53.85     10.55 o 
  -9   5  16       28.25       30.84      9.41 o 
  -8   5  16       20.19       14.85     12.40 o 
  -7   5  16        0.23        3.57      7.74 o 
  -6   5  16       74.36       86.01     11.11 o 
  -5   5  16      723.92      724.02     36.58 o 
  -4   5  16       63.21       64.48      7.59 o 
  -3   5  16       49.51       41.33      9.01 o 
  -2   5  16       37.31       33.66      7.56 o 
  -1   5  16       69.47       76.74      8.91 o 
   0   5  16       10.07       10.27      7.22 o 
   1   5  16        1.00       -3.68      6.83 o 
   2   5  16        0.46       -0.31      6.64 o 
   3   5  16        8.48       16.44     12.40 o 
   4   5  16      107.95      135.08     17.28 o 
   5   5  16        6.79        8.89      7.97 o 
   6   5  16        2.12       -0.61      8.54 o 
   7   5  16        0.54       -0.85      8.38 o 
   8   5  16       26.04       27.29     10.66 o 
 -10   6  16        9.20       -4.45     13.53 o 
  -9   6  16       21.14       15.18     11.81 o 
  -8   6  16      127.93      121.33     13.79 o 
  -7   6  16       14.27       13.34      9.84 o 
  -6   6  16       80.85       63.14     11.28 o 
  -5   6  16       58.80       55.32     14.19 o 
  -4   6  16       31.51       24.89      9.49 o 
  -3   6  16      381.68      367.07     31.18 o 
  -2   6  16        0.51       11.12      8.32 o 
  -1   6  16      225.67      198.91     14.17 o 
   0   6  16       40.92       26.26      7.31 o 
   1   6  16       21.69       23.32      7.70 o 
   2   6  16        0.24        4.13      6.93 o 
   3   6  16        8.76        7.49      7.50 o 
   4   6  16      110.99      126.77     10.98 o 
   5   6  16      239.79      226.50     13.71 o 
   6   6  16       26.74       30.13      9.30 o 
   7   6  16        1.82       -0.09      9.87 o 
  -9   7  16        1.18        8.26     10.32 o 
  -8   7  16       54.94       53.53     21.53 o 
  -7   7  16       81.80      108.00     22.59 o 
  -6   7  16      528.87      536.25     45.13 o 
  -5   7  16      103.55      106.82     19.45 o 
  -4   7  16        6.05        9.96     10.15 o 
  -3   7  16       36.98       32.63      9.70 o 
  -2   7  16       53.25       45.68     10.08 o 
  -1   7  16       29.98       30.02      9.28 o 
   0   7  16        3.18       -0.78     11.93 o 
   1   7  16       14.65       17.57      9.06 o 
   2   7  16      101.57      102.88     11.89 o 
   3   7  16       29.94       21.18     10.05 o 
   4   7  16       77.58       66.59     11.63 o 
   5   7  16      197.63      183.21     16.64 o 
   6   7  16        0.06      -13.97      9.31 o 
  -8   8  16       69.92       68.34     12.23 o 
  -7   8  16        7.16       -6.48      9.09 o 
  -6   8  16      162.90      158.77     13.99 o 
  -5   8  16        4.93       -5.22     11.26 o 
  -4   8  16       75.83       78.03     11.81 o 
  -3   8  16       54.72       57.06     12.72 o 
  -2   8  16      268.61      253.63     21.14 o 
  -1   8  16       33.07       27.17     10.11 o 
   0   8  16      230.40      245.79     15.84 o 
   1   8  16        3.80        6.81      9.12 o 
   2   8  16      369.81      356.87     19.06 o 
   3   8  16       64.87       59.04     11.22 o 
   4   8  16      371.20      386.08     20.15 o 
   5   8  16        5.48       15.17     10.11 o 
  -6   9  16       21.15       16.09     10.00 o 
  -5   9  16        3.22       14.43      9.58 o 
  -4   9  16       12.34       13.04      9.57 o 
  -3   9  16       29.57       32.86     10.72 o 
  -2   9  16        1.15       -6.17      8.47 o 
  -1   9  16        0.99        1.51      8.72 o 
   0   9  16       93.16       84.00     11.51 o 
   1   9  16        9.72       12.32      9.18 o 
   2   9  16       57.16       82.10     11.53 o 
   3   9  16        4.66       11.08     10.50 o 
   4   9  16        0.05       -0.91      9.03 o 
  -3  10  16      107.86      110.26     12.13 o 
  -2  10  16      100.67      111.76     12.29 o 
  -1  10  16      146.40      168.42     13.59 o 
   0  10  16      273.18      269.90     18.57 o 
   1  10  16       28.84       61.24     10.67 o 
 -11   0  17       66.14       53.46     18.95 o 
  -9   0  17      281.18      279.98     19.03 o 
  -7   0  17        7.19        5.70      9.12 o 
  -5   0  17       67.05       61.75     10.95 o 
  -3   0  17      238.15      224.59     15.61 o 
  -1   0  17      210.94      192.82     14.47 o 
   1   0  17     1426.43     1341.69     42.83 o 
   3   0  17       43.21       34.16     20.30 o 
   5   0  17      666.29      726.82     29.30 o 
   7   0  17      491.11      511.01     25.39 o 
 -11   1  17       28.74       41.32      9.28 o 
 -10   1  17       25.05       25.54      8.18 o 
  -9   1  17       99.60      108.50      9.99 o 
  -8   1  17       59.37       59.92      8.97 o 
  -7   1  17      215.02      228.04     11.70 o 
  -6   1  17      164.66      170.62     10.33 o 
  -5   1  17      215.63      216.53     11.18 o 
  -4   1  17      151.15      164.50      9.94 o 
  -3   1  17        1.16       -0.39      6.16 o 
  -2   1  17      186.20      177.64     10.06 o 
  -1   1  17        3.47       -3.04      5.85 o 
   0   1  17        6.13       -1.75      5.95 o 
   1   1  17      587.01      578.67     17.62 o 
   2   1  17      229.47      221.92     18.11 o 
   3   1  17       36.20       38.86      7.53 o 
   4   1  17      189.50      203.48     11.18 o 
   5   1  17       13.53       16.73      7.45 o 
   6   1  17        1.95      -10.52      7.01 o 
   7   1  17        0.21        6.07      8.94 o 
   8   1  17       41.74       72.23     10.99 o 
 -11   2  17       28.00       17.72      9.77 o 
 -10   2  17       13.25        2.45      8.69 o 
  -9   2  17        0.07      -10.04      6.69 o 
  -8   2  17       64.93       63.33      8.51 o 
  -7   2  17      259.48      252.57     14.24 o 
  -6   2  17        6.56       10.72      6.81 o 
  -5   2  17       14.96       15.03      6.71 o 
  -4   2  17       28.27       26.42      7.06 o 
  -3   2  17       11.21       13.19      6.38 o 
  -2   2  17        0.17        1.63      6.07 o 
  -1   2  17       19.37       23.57      6.71 o 
   0   2  17       38.10       44.97      7.18 o 
   1   2  17        0.42        1.64      6.12 o 
   2   2  17      114.01      119.44     13.97 o 
   3   2  17        3.94       14.76      6.76 o 
   4   2  17       35.51       40.35      8.63 o 
   5   2  17        0.70       -4.42      7.73 o 
   6   2  17       76.45       70.00     10.57 o 
   7   2  17       22.55       28.33      9.86 o 
   8   2  17       41.57       50.57     12.74 o 
 -11   3  17      142.84      155.22     13.92 o 
 -10   3  17      149.69      155.06     13.21 o 
  -9   3  17       30.50       27.04      9.13 o 
  -8   3  17      367.98      371.87     14.86 o 
  -7   3  17        7.19       11.32      6.99 o 
  -6   3  17       36.83       38.03      7.63 o 
  -5   3  17       59.16       65.58      7.91 o 
  -4   3  17        0.17       -5.74      6.11 o 
  -3   3  17      220.43      221.26     11.17 o 
  -2   3  17       87.11       76.90      8.06 o 
  -1   3  17      196.25      203.73     10.79 o 
   0   3  17       41.63       38.35      7.10 o 
   1   3  17        5.19        5.66      6.25 o 
   2   3  17       22.74       37.64      7.17 o 
   3   3  17        0.45        3.95      7.50 o 
   4   3  17      107.84      116.05     10.87 o 
   5   3  17        1.15        0.90      8.27 o 
   6   3  17        0.08       -1.97      8.53 o 
   7   3  17        3.60       -2.33      8.77 o 
   8   3  17       32.02       37.25     10.49 o 
 -10   4  17        8.14        5.68     12.45 o 
  -9   4  17       61.23       54.03     10.22 o 
  -8   4  17       61.94       59.82     11.71 o 
  -7   4  17       27.68       37.71      8.97 o 
  -6   4  17        2.18        0.96      6.77 o 
  -5   4  17      157.69      158.17     10.08 o 
  -4   4  17       80.42       88.88      8.35 o 
  -3   4  17       68.17       67.14      7.92 o 
  -2   4  17       19.76       10.51      6.41 o 
  -1   4  17      284.04      276.70     14.20 o 
   0   4  17        4.92       -3.29      7.18 o 
   1   4  17      106.01      106.50     10.26 o 
   2   4  17        1.94       -3.19      7.09 o 
   3   4  17       52.06       63.00      9.44 o 
   4   4  17       13.89       23.55     10.94 o 
   5   4  17      198.67      203.22     26.72 o 
   6   4  17        0.78       -2.83      8.51 o 
   7   4  17      309.64      318.86     30.85 o 
  -9   5  17        0.03       -0.80      8.54 o 
  -8   5  17      407.25      415.02     18.22 o 
  -7   5  17       55.18       62.45     11.87 o 
  -6   5  17      144.91      160.36     14.95 o 
  -5   5  17      285.92      314.81     18.78 o 
  -4   5  17      121.93      123.41     12.94 o 
  -3   5  17       42.09       43.00      8.66 o 
  -2   5  17       79.57       84.13      9.22 o 
  -1   5  17       41.41       48.95      8.37 o 
   0   5  17       94.33       99.31      9.92 o 
   1   5  17        1.47        8.79      7.50 o 
   2   5  17       93.51      107.03     10.42 o 
   3   5  17        0.74       -0.45      7.86 o 
   4   5  17       56.71       63.13      9.92 o 
   5   5  17       49.56       88.72     11.29 o 
   6   5  17       74.85       98.42     11.60 o 
   7   5  17       15.36       33.56      9.87 o 
  -9   6  17        8.90        8.25     10.68 o 
  -8   6  17      381.49      393.23     33.31 o 
  -7   6  17       37.15       21.54     10.23 o 
  -6   6  17      102.78      132.71     22.35 o 
  -5   6  17       55.64       50.29     11.16 o 
  -4   6  17       11.03        0.73     13.01 o 
  -3   6  17       80.40       88.84     12.00 o 
  -2   6  17       83.86       86.60     11.74 o 
  -1   6  17       23.73       20.22      9.60 o 
   0   6  17      163.34      127.99     19.48 o 
   1   6  17        2.77        3.26      8.95 o 
   2   6  17      200.56      219.49     13.20 o 
   3   6  17        3.29       14.41      8.69 o 
   4   6  17        0.04       -8.11      7.75 o 
   5   6  17       21.20       37.40      9.38 o 
   6   6  17      209.04      245.50     15.14 o 
  -8   7  17       25.19       10.55     10.29 o 
  -7   7  17       24.22       19.00     10.42 o 
  -6   7  17        4.94        7.73      9.55 o 
  -5   7  17      257.38      247.18     16.94 o 
  -4   7  17      204.94      202.99     15.53 o 
  -3   7  17       38.25       31.41     10.21 o 
  -2   7  17        1.60      -12.70      8.47 o 
  -1   7  17      115.88      107.55     16.10 o 
   0   7  17        2.35       -2.06      9.08 o 
   1   7  17      159.71      145.61     13.88 o 
   2   7  17       70.78       83.37     12.32 o 
   3   7  17        9.34        8.49     10.68 o 
   4   7  17       58.40       66.80     11.90 o 
   5   7  17       79.28       87.26     12.67 o 
  -6   8  17        1.08        0.95     14.42 o 
  -5   8  17       25.91       28.71     10.98 o 
  -4   8  17       19.49        5.47     16.83 o 
  -3   8  17      192.84      202.54     15.83 o 
  -2   8  17       50.71       72.19     11.83 o 
  -1   8  17      248.66      247.46     16.50 o 
   0   8  17       13.53        8.63      9.25 o 
   1   8  17      300.95      312.77     18.36 o 
   2   8  17        9.84        9.39      9.70 o 
   3   8  17      110.99      119.59     13.22 o 
   4   8  17       30.65       32.65     10.75 o 
  -4   9  17       64.09       61.72     11.73 o 
  -3   9  17       22.36       12.05      9.53 o 
  -2   9  17        7.32        4.97      9.41 o 
  -1   9  17       34.11       33.38     10.25 o 
   0   9  17       26.66       12.81      9.67 o 
   1   9  17       13.53        9.92      9.40 o 
 -10   0  18       11.64        8.34     11.99 o 
  -8   0  18      167.46      183.33     16.66 o 
  -6   0  18        0.83       -6.21      9.13 o 
  -4   0  18       66.49       53.65     11.66 o 
  -2   0  18       65.94       68.04     11.77 o 
   0   0  18        0.28      -11.76      8.42 o 
   2   0  18      357.26      387.07     21.55 o 
   4   0  18      619.40      680.08     28.45 o 
   6   0  18       62.48       86.20     13.92 o 
 -10   1  18       68.53       74.55      9.68 o 
  -9   1  18      110.57      120.96     10.63 o 
  -8   1  18      128.87      136.54     16.37 o 
  -7   1  18      113.40      117.20     10.08 o 
  -6   1  18        2.70        5.89      8.52 o 
  -5   1  18       52.67       66.54      8.54 o 
  -4   1  18       21.78       12.75      6.74 o 
  -3   1  18       39.92       46.53      7.76 o 
  -2   1  18      642.72      629.27     18.86 o 
  -1   1  18      402.51      404.79     15.17 o 
   0   1  18        5.89        6.40      6.82 o 
   1   1  18      344.19      335.95     13.50 o 
   2   1  18       14.01       13.12      6.83 o 
   3   1  18       57.03       71.22      8.79 o 
   4   1  18      194.47      170.58     13.66 o 
   5   1  18       13.25        5.31      7.26 o 
   6   1  18        3.57        3.05      9.04 o 
   7   1  18       11.23       20.39      9.66 o 
 -10   2  18       69.09       49.89     10.78 o 
  -9   2  18      161.58      160.30     11.41 o 
  -8   2  18       30.62       20.36      8.22 o 
  -7   2  18       17.60       19.25      7.89 o 
  -6   2  18       10.02       11.00      7.76 o 
  -5   2  18       67.01       71.36      8.71 o 
  -4   2  18        7.72        0.02      6.92 o 
  -3   2  18       75.85       70.99      8.72 o 
  -2   2  18       47.51       55.17      7.82 o 
  -1   2  18       16.55       11.65      7.18 o 
   0   2  18        0.02       -4.56      6.15 o 
   1   2  18       12.68       15.61      6.65 o 
   2   2  18        7.60       -2.39      6.19 o 
   3   2  18       36.20       41.99      8.06 o 
   4   2  18       78.24       87.63     10.88 o 
   5   2  18        8.22       18.09      9.10 o 
   6   2  18        1.73        4.76      8.61 o 
   7   2  18       80.90       79.06     11.68 o 
 -10   3  18       15.19       -5.16      8.81 o 
  -9   3  18       21.21       26.70     11.25 o 
  -8   3  18        6.06        1.17      8.73 o 
  -7   3  18        0.10       19.16      7.72 o 
  -6   3  18       95.43       95.43      9.37 o 
  -5   3  18       80.12       80.29      8.88 o 
  -4   3  18      208.53      194.56     10.97 o 
  -3   3  18       41.19       47.31      7.81 o 
  -2   3  18       69.12       74.41      8.35 o 
  -1   3  18       77.09       82.06      8.56 o 
   0   3  18       21.65       13.23      9.38 o 
   1   3  18      220.00      226.54     17.25 o 
   2   3  18       54.75       71.02     10.10 o 
   3   3  18       79.54       87.91     10.64 o 
   4   3  18      118.16      137.01     12.36 o 
   5   3  18        0.55        2.15      9.06 o 
   6   3  18       29.92       32.78      9.91 o 
   7   3  18        0.04      -11.73      8.34 o 
  -9   4  18        1.21       11.29      8.97 o 
  -8   4  18        2.10        4.68      8.73 o 
  -7   4  18       94.00       97.95     11.13 o 
  -6   4  18       15.22        5.31      8.69 o 
  -5   4  18       66.70       58.43      8.61 o 
  -4   4  18        6.43        3.86      6.75 o 
  -3   4  18        0.23        4.47      6.85 o 
  -2   4  18        0.74        3.39      9.95 o 
  -1   4  18        7.36       12.84      8.13 o 
   0   4  18        0.50        3.89      7.58 o 
   1   4  18        3.41        9.71      7.78 o 
   2   4  18       42.83       37.93      9.09 o 
   3   4  18       15.14       11.57      8.59 o 
   4   4  18      151.17      153.72     12.64 o 
   5   4  18      172.01      182.52     13.54 o 
   6   4  18       20.29       21.85      9.98 o 
  -8   5  18      357.34      361.50     26.07 o 
  -7   5  18        6.92        4.63     13.40 o 
  -6   5  18        5.64        9.63     10.75 o 
  -5   5  18        2.88       -0.70     15.71 o 
  -4   5  18       15.92       17.92     18.15 o 
  -3   5  18      364.10      394.14     36.77 o 
  -2   5  18      183.78      201.54     13.09 o 
  -1   5  18       44.30       59.66      9.45 o 
   0   5  18        5.67       -1.53      7.76 o 
   1   5  18      260.13      272.44     18.80 o 
   2   5  18      124.77      126.55     11.66 o 
   3   5  18      335.40      356.01     17.08 o 
   4   5  18       14.74       22.30      9.25 o 
   5   5  18      372.15      373.79     17.89 o 
   6   5  18       10.13       27.84     12.15 o 
  -7   6  18       55.05       49.33     28.48 o 
  -6   6  18       16.47       14.60     10.65 o 
  -5   6  18      253.40      266.18     17.98 o 
  -4   6  18       17.45       23.34     10.77 o 
  -3   6  18       16.21       10.60     10.17 o 
  -2   6  18      112.20      129.71     16.51 o 
  -1   6  18        7.20        6.56     22.32 o 
   0   6  18        5.89        9.55      9.94 o 
   1   6  18        2.80       -6.84      9.49 o 
   2   6  18        0.03       -2.18      9.99 o 
   3   6  18       56.88       49.59     11.75 o 
   4   6  18       82.07       96.58     11.25 o 
   5   6  18      172.82      226.96     14.89 o 
  -6   7  18       42.09       55.97     12.05 o 
  -5   7  18        2.61        5.71      9.93 o 
  -4   7  18       44.98       45.97     21.76 o 
  -3   7  18       96.25       73.90     12.43 o 
  -2   7  18      381.18      380.40     20.82 o 
  -1   7  18       31.99       35.66     11.09 o 
   0   7  18       89.98      106.52     13.37 o 
   1   7  18       45.94       34.62     13.79 o 
   2   7  18       86.78       79.61     12.70 o 
   3   7  18        1.56      -11.40     12.34 o 
  -4   8  18      118.79      139.84     14.33 o 
  -3   8  18        0.10      -13.33      8.89 o 
  -2   8  18       11.63        6.44      9.67 o 
  -1   8  18        0.25        6.03      9.67 o 
   0   8  18       35.74       27.51     11.82 o 
   1   8  18        3.11       -3.31      9.24 o 
  -9   0  19        5.05        1.10     17.36 o 
  -7   0  19        0.65      -14.60     10.68 o 
  -5   0  19       94.55      108.49     36.42 o 
  -3   0  19      120.59      113.79     22.89 o 
  -1   0  19       29.12       32.67     11.11 o 
   1   0  19       90.99       90.68     13.16 o 
   3   0  19       84.22       72.51     13.46 o 
   5   0  19       16.24       13.84     20.83 o 
  -9   1  19       22.15        8.69      8.35 o 
  -8   1  19        0.54       -1.18      9.96 o 
  -7   1  19        0.10       -7.47      7.59 o 
  -6   1  19        4.94        5.23      7.55 o 
  -5   1  19       27.67       10.07      7.48 o 
  -4   1  19      116.40      123.08     10.19 o 
  -3   1  19       18.87       14.69      7.24 o 
  -2   1  19      174.43      195.83     18.37 o 
  -1   1  19       34.63       37.03      8.41 o 
   0   1  19      124.14      158.19     10.92 o 
   1   1  19      264.66      280.29     13.17 o 
   2   1  19       81.13       70.05      9.95 o 
   3   1  19       28.20       38.05      8.50 o 
   4   1  19       41.05       52.52      9.48 o 
   5   1  19        1.07        1.20      9.17 o 
   6   1  19       53.91       42.39     10.96 o 
  -9   2  19        4.01        4.35      9.53 o 
  -8   2  19       47.52       32.41      9.07 o 
  -7   2  19        0.92        0.67      7.68 o 
  -6   2  19      262.84      245.64     12.83 o 
  -5   2  19        2.62        4.49      7.63 o 
  -4   2  19      245.08      230.64     12.19 o 
  -3   2  19        9.57       14.66      7.56 o 
  -2   2  19      217.27      237.60     12.39 o 
  -1   2  19        6.39        3.22      6.90 o 
   0   2  19       52.00       56.81      8.69 o 
   1   2  19      115.63      111.20      9.88 o 
   2   2  19      134.88      126.87     10.16 o 
   3   2  19       36.64       35.71      9.70 o 
   4   2  19      101.79      102.11     11.99 o 
   5   2  19      149.36      195.91     14.50 o 
   6   2  19        4.66        7.70      9.76 o 
  -8   3  19        8.52       18.96      9.81 o 
  -7   3  19        4.00       -9.47      7.17 o 
  -6   3  19        0.00       -2.96      7.38 o 
  -5   3  19       27.13       34.03      8.55 o 
  -4   3  19        8.28        7.35      7.50 o 
  -3   3  19        1.54        2.28      7.30 o 
  -2   3  19      127.53      123.70     10.00 o 
  -1   3  19       15.54       20.40      7.53 o 
   0   3  19      158.60      168.80     16.13 o 
   1   3  19      193.02      191.40     13.31 o 
   2   3  19        8.39        5.27      8.79 o 
   3   3  19       63.86       54.83     10.64 o 
   4   3  19       39.26       23.32     10.51 o 
   5   3  19      146.36      171.36     13.79 o 
  -8   4  19       49.77       42.29     14.15 o 
  -7   4  19       81.20      101.71     11.58 o 
  -6   4  19       16.52       11.58     11.88 o 
  -5   4  19      200.18      198.17     18.42 o 
  -4   4  19        6.05        3.05      8.59 o 
  -3   4  19       15.48       21.18      9.21 o 
  -2   4  19       16.21       16.40      8.77 o 
  -1   4  19       58.32       62.91     10.29 o 
   0   4  19       47.48       46.42      9.58 o 
   1   4  19       11.98       21.44      8.93 o 
   2   4  19      226.27      228.87     14.64 o 
   3   4  19        1.03       -4.63      8.65 o 
   4   4  19       29.31       51.60     10.43 o 
   5   4  19       96.84      114.74     12.49 o 
  -7   5  19       24.22        5.28     14.02 o 
  -6   5  19      148.53      157.97     23.44 o 
  -5   5  19      325.69      317.80     20.03 o 
  -4   5  19        7.10       12.24     10.84 o 
  -3   5  19       37.32       47.03     11.99 o 
  -2   5  19      266.67      263.24     18.09 o 
  -1   5  19       69.59       77.14     10.62 o 
   0   5  19      280.46      275.60     15.44 o 
   1   5  19       88.25       95.50     11.49 o 
   2   5  19      373.69      387.47     37.80 o 
   3   5  19        6.20       17.73      9.14 o 
   4   5  19       31.24       17.72      9.80 o 
  -6   6  19       77.21       64.85     18.54 o 
  -5   6  19      123.22      137.30     18.67 o 
  -4   6  19       20.48       21.33     11.74 o 
  -3   6  19       78.08       64.27     12.75 o 
  -2   6  19       30.12       21.76     11.05 o 
  -1   6  19        2.92        9.34     10.49 o 
   0   6  19       45.08       44.18     11.78 o 
   1   6  19       13.42       18.58     10.80 o 
   2   6  19       15.00       24.06     11.58 o 
   3   6  19       41.82       40.33     11.95 o 
  -4   7  19       29.01       41.15     20.21 o 
  -3   7  19       41.35       52.11     16.86 o 
  -2   7  19       16.84        8.99     10.36 o 
  -1   7  19       17.07       17.10     15.83 o 
   0   7  19        0.02       -2.26     10.10 o 
   1   7  19       15.92        0.50      9.92 o 
  -8   0  20       15.01       23.86     16.47 o 
  -6   0  20      155.23      158.33     16.05 o 
  -4   0  20       15.66       29.54     11.61 o 
  -2   0  20        0.17       -5.18     10.18 o 
   0   0  20        0.45       -2.89     10.51 o 
   2   0  20       54.50       40.10     13.86 o 
   4   0  20        9.34        9.39     11.83 o 
  -8   1  20       47.74       48.88      9.72 o 
  -7   1  20        3.81       -0.64      8.34 o 
  -6   1  20        5.32       21.62      8.49 o 
  -5   1  20       13.95       20.84      8.13 o 
  -4   1  20        0.38      -11.26      7.50 o 
  -3   1  20       28.46       32.20      8.50 o 
  -2   1  20       51.45       63.14      9.16 o 
  -1   1  20       10.02        5.39      9.41 o 
   0   1  20       89.97      100.57      9.94 o 
   1   1  20       29.56       29.41      8.43 o 
   2   1  20       56.95       54.09      9.10 o 
   3   1  20       53.90       50.09      9.87 o 
   4   1  20       20.38       11.74      9.83 o 
   5   1  20       21.59       14.48      9.96 o 
  -7   2  20      129.44      145.08     11.45 o 
  -6   2  20       37.80       40.76      9.19 o 
  -5   2  20      254.80      286.96     14.21 o 
  -4   2  20        9.39       14.82      8.49 o 
  -3   2  20      277.35      270.52     13.85 o 
  -2   2  20       34.04       38.20      8.52 o 
  -1   2  20      412.10      408.49     17.13 o 
   0   2  20       15.68       14.15      8.22 o 
   1   2  20        6.69        6.20      7.61 o 
   2   2  20       35.14       41.40     10.50 o 
   3   2  20      123.65      138.39     12.55 o 
   4   2  20      112.81      139.51     13.86 o 
  -7   3  20       35.59       42.23     10.47 o 
  -6   3  20        0.08       -5.71      7.67 o 
  -5   3  20       16.79       26.78      8.63 o 
  -4   3  20       26.45       12.62      8.28 o 
  -3   3  20       46.60       39.93      8.92 o 
  -2   3  20        7.15       10.22      8.03 o 
  -1   3  20       12.94       -3.74      8.70 o 
   0   3  20       24.02        4.41      9.21 o 
   1   3  20      189.74      191.82     14.17 o 
   2   3  20      237.42      273.27     16.22 o 
   3   3  20       21.76       -1.04      9.50 o 
   4   3  20       37.05       35.71     10.64 o 
  -6   4  20        3.99        8.31     11.51 o 
  -5   4  20       69.84       84.08     24.08 o 
  -4   4  20      132.66      174.55     22.07 o 
  -3   4  20       39.27       35.45     10.25 o 
  -2   4  20      277.78      313.70     16.92 o 
  -1   4  20      145.64      136.83     12.75 o 
   0   4  20       19.52       15.08      9.02 o 
   1   4  20       20.98       23.19      9.85 o 
   2   4  20        3.37        9.45      9.27 o 
   3   4  20       59.95       80.81     11.56 o 
  -5   5  20       61.38       54.57     13.28 o 
  -4   5  20        0.02       -0.35     10.86 o 
  -3   5  20       26.17       22.92     11.24 o 
  -2   5  20       30.82       15.64     11.52 o 
  -1   5  20      112.79      127.54     14.38 o 
   0   5  20       20.66       28.03     11.59 o 
   1   5  20       31.66       28.24     11.20 o 
   2   5  20       61.98       62.25     10.82 o 
  -3   6  20      161.83      179.20     16.46 o 
  -2   6  20        3.95        2.24     10.57 o 
  -1   6  20       27.92        9.74     11.19 o 
   0   6  20       14.77       14.53     11.15 o 
  -5   0  21        1.41       -3.94     11.34 o 
  -3   0  21       21.42       20.89     12.21 o 
  -1   0  21       17.56       -3.90     11.54 o 
   1   0  21       40.46       29.76     12.75 o 
   3   0  21       22.21       11.43     11.38 o 
  -6   1  21        2.55        0.38      8.24 o 
  -5   1  21        1.49        7.99      8.27 o 
  -4   1  21       22.70       14.63      8.74 o 
  -3   1  21        8.05       10.48      8.29 o 
  -2   1  21        0.46       -1.39      8.26 o 
  -1   1  21       90.03       88.02     10.53 o 
   0   1  21        1.93        1.41      7.72 o 
   1   1  21       53.56       78.90     10.16 o 
   2   1  21        0.58       15.66      8.52 o 
   3   1  21       62.64       56.37     11.29 o 
  -5   2  21       12.16       17.35      8.57 o 
  -4   2  21      175.63      179.67     12.59 o 
  -3   2  21        0.09        7.16      8.52 o 
  -2   2  21       37.12       39.51      9.05 o 
  -1   2  21        3.03       15.10      9.48 o 
   0   2  21      112.91      121.84     15.63 o 
   1   2  21       47.75       73.31     11.83 o 
   2   2  21      203.66      206.42     24.22 o 
  -5   3  21      160.28      182.93     12.79 o 
  -4   3  21       97.62      115.46     10.87 o 
  -3   3  21       23.76       37.00     10.67 o 
  -2   3  21      219.99      240.24     15.63 o 
  -1   3  21       15.25       10.54      9.79 o 
   0   3  21       33.92       53.14     11.08 o 
   1   3  21       11.00        2.06      9.38 o 
  -3   4  21       19.23       33.22     12.58 o 
  -2   4  21       69.05       69.88     11.55 o 
  -1   4  21       62.31       65.95     11.34 o 
   0   4  21       55.97       55.58     11.16 o 
                                                 
